# Supplementary material for: A Machine Reading System for Assembling Synthetic Paleontological Databases
Source: PLoS One. 2014 Dec 1;9(12):e113523. doi: 10.1371/journal.pone.0113523 (PMC4250071; doi:10.1371/journal.pone.0113523)
Supplement: File S2 — Comma separated value file of fossil occurrences extracted by PDD for OverlappingDS. (CSV) [file pone.0113523.s002.csv]

## File explanation for raw	unprocessed PaleoDeepDive Extracted Occurrences for Overlapping Document Set
## Note that some occurrences are not included in tabulation of diversity metrics discussed in text due to poor temporal resolution
## reference_no = Paleobiology Database reference_no (NB: this is the SAME reference number used in PBDB)
## collection_no = PDD-specific collection identifier
## lat = decimal latitude location of PDD collection
## lng = decimal longitude location of PDD collection
## geological unit = geological member	formation	or group
## interval_name = time interval assigned to occurrence by PDD (uses same time intervals as PBDB)
## taxon_no = PDD-specific taxon identifier
## genus_name = PDD-extracted taxon name for occurrence (equivalent to PBDB genus_name field)
## species_name = PDD-extracted species-level taxon name for occurrence (equivalent to PBDB species_name field)
reference_no	collection_no	lat	lng	geological_unit	interval_name	taxon_no	genus_name	species_name
2237	178375	60.108669	-113.642578	Milk River Formation	Campanian	83111	Paracimexomys	priscus
2237	163776	43.000240	-107.500900	Mesaverde Formation	Campanian	6189	Cimolomys	clarki
2237	172088	43.000240	-107.500900	Mesaverde Formation	Judithian	6189	Cimolomys	clarki
2237	173879	43.000240	-107.500900	Mesaverde Formation	Lancian	6189	Cimolomys	clarki
2237	166647	44.499962	-108.334000	Mesaverde Formation	Campanian	6189	Cimolomys	clarki
2237	169389	44.499962	-108.334000	Mesaverde Formation	Judithian	6189	Cimolomys	clarki
2237	177813	44.499962	-108.334000	Mesaverde Formation	Lancian	6189	Cimolomys	clarki
2237	170599	42.872181	-108.676498	Mesaverde Formation	Campanian	6189	Cimolomys	clarki
2237	178969	42.872181	-108.676498	Mesaverde Formation	Judithian	6189	Cimolomys	clarki
2237	182829	42.872181	-108.676498	Mesaverde Formation	Lancian	6189	Cimolomys	clarki
2237	163776	43.000240	-107.500900	Mesaverde Formation	Campanian	39117	Cimolomys	gracilis
2237	172088	43.000240	-107.500900	Mesaverde Formation	Judithian	39117	Cimolomys	gracilis
2237	173879	43.000240	-107.500900	Mesaverde Formation	Lancian	39117	Cimolomys	gracilis
2237	166647	44.499962	-108.334000	Mesaverde Formation	Campanian	39117	Cimolomys	gracilis
2237	169389	44.499962	-108.334000	Mesaverde Formation	Judithian	39117	Cimolomys	gracilis
2237	177813	44.499962	-108.334000	Mesaverde Formation	Lancian	39117	Cimolomys	gracilis
2237	170599	42.872181	-108.676498	Mesaverde Formation	Campanian	39117	Cimolomys	gracilis
2237	178969	42.872181	-108.676498	Mesaverde Formation	Judithian	39117	Cimolomys	gracilis
2237	182829	42.872181	-108.676498	Mesaverde Formation	Lancian	39117	Cimolomys	gracilis
2237	163776	43.000240	-107.500900	Mesaverde Formation	Campanian	86020	Cimolomys
2237	172088	43.000240	-107.500900	Mesaverde Formation	Judithian	86020	Cimolomys
2237	173879	43.000240	-107.500900	Mesaverde Formation	Lancian	86020	Cimolomys
2237	166647	44.499962	-108.334000	Mesaverde Formation	Campanian	86020	Cimolomys
2237	169389	44.499962	-108.334000	Mesaverde Formation	Judithian	86020	Cimolomys
2237	177813	44.499962	-108.334000	Mesaverde Formation	Lancian	86020	Cimolomys
2237	170599	42.872181	-108.676498	Mesaverde Formation	Campanian	86020	Cimolomys
2237	178969	42.872181	-108.676498	Mesaverde Formation	Judithian	86020	Cimolomys
2237	182829	42.872181	-108.676498	Mesaverde Formation	Lancian	86020	Cimolomys
2237	178375	60.108669	-113.642578	Milk River Formation	Campanian	86020	Cimolomys
2237	177059	43.000240	-107.500900	Lance Formation	Judithian	6189	Cimolomys	clarki
2237	164095	43.000240	-107.500900	Lance Formation	Campanian	6189	Cimolomys	clarki
2237	183667	43.000240	-107.500900	Lance Formation	Torrejonian	6189	Cimolomys	clarki
2237	177059	43.000240	-107.500900	Lance Formation	Judithian	86020	Cimolomys
2237	164095	43.000240	-107.500900	Lance Formation	Campanian	86020	Cimolomys
2237	183667	43.000240	-107.500900	Lance Formation	Torrejonian	86020	Cimolomys
2237	177059	43.000240	-107.500900	Lance Formation	Judithian	39117	Cimolomys	gracilis
2237	164095	43.000240	-107.500900	Lance Formation	Campanian	39117	Cimolomys	gracilis
2237	183667	43.000240	-107.500900	Lance Formation	Torrejonian	39117	Cimolomys	gracilis
2237	163776	43.000240	-107.500900	Mesaverde Formation	Campanian	80205	Mesodma
2237	172088	43.000240	-107.500900	Mesaverde Formation	Judithian	80205	Mesodma
2237	173879	43.000240	-107.500900	Mesaverde Formation	Lancian	80205	Mesodma
2237	166647	44.499962	-108.334000	Mesaverde Formation	Campanian	80205	Mesodma
2237	169389	44.499962	-108.334000	Mesaverde Formation	Judithian	80205	Mesodma
2237	177813	44.499962	-108.334000	Mesaverde Formation	Lancian	80205	Mesodma
2237	170599	42.872181	-108.676498	Mesaverde Formation	Campanian	80205	Mesodma
2237	178969	42.872181	-108.676498	Mesaverde Formation	Judithian	80205	Mesodma
2237	182829	42.872181	-108.676498	Mesaverde Formation	Lancian	80205	Mesodma
29749	183735	0.000000	0.000000	Tepuel Group	Cisuralian	85208	Glaphyrites
2237	167872	0.000000	0.000000	Judith River Beds	Cretaceous	27181	Baculites	gregoryensis
2237	176604	0.000000	0.000000	Judith River Beds	Late Cretaceous	27181	Baculites	gregoryensis
2237	185035	49.950089	-110.268311	Oldman Formation	Campanian	27181	Baculites	gregoryensis
2237	169518	49.950089	-110.268311	Oldman Formation	Judithian	27181	Baculites	gregoryensis
2237	170332	52.283329	-117.469002	Oldman Formation	Campanian	27181	Baculites	gregoryensis
2237	185239	52.283329	-117.469002	Oldman Formation	Judithian	27181	Baculites	gregoryensis
2237	173417	60.108669	-113.642578	Oldman Formation	Campanian	27181	Baculites	gregoryensis
2237	175623	60.108669	-113.642578	Oldman Formation	Judithian	27181	Baculites	gregoryensis
43484	183109	0.000000	0.000000	Cleveland Member	Famennian	112257	Osteolepis
2237	180225	36.803059	-107.237541	Naashoibito Member	Lancian	51307	Essonodon	browni
2237	170362	43.000240	-107.500900	Laramie Formation	Campanian	93669	Mammalia
2237	179218	43.000240	-107.500900	Laramie Formation	Lancian	93669	Mammalia
19368	165784	0.000000	0.000000	Piaui Formation	Desmoinesian	52585	Leiopteria	hirundo
44001	174545	41.000000	123.000000	Yixian Formation	Turonian	69753	Yabeinosaurus	youngi
44001	165132	41.000000	123.000000	Yixian Formation	Albian	69753	Yabeinosaurus	youngi
44001	170730	41.000000	123.000000	Yixian Formation	Valanginian	69753	Yabeinosaurus	youngi
44001	182415	41.000000	123.000000	Yixian Formation	Aptian	69753	Yabeinosaurus	youngi
44001	173722	41.000000	123.000000	Yixian Formation	Tithonian	69753	Yabeinosaurus	youngi
44001	172844	41.000000	123.000000	Yixian Formation	Hauterivian	69753	Yabeinosaurus	youngi
44001	178603	41.000000	123.000000	Yixian Formation	Barremian	69753	Yabeinosaurus	youngi
44001	174636	41.000000	123.000000	Yixian Formation	Berriasian	69753	Yabeinosaurus	youngi
29728	173906	40.099998	121.983330	Kaili Formation	Early Cambrian	155734	Ottoia
29728	168505	35.000000	105.000000	Kaili Formation	Early Cambrian	155734	Ottoia
25181	179264	0.000000	0.000000	Trinity Group	Albian	68814	Columella
25181	181595	0.000000	0.000000	Trinity Group	Aptian	68814	Columella
39186	175647	50.750000	-2.333330	Durlston Formation	Berriasian	152104	Osmylopsis	duplicata
39186	176040	50.613338	-1.968000	Durlston Formation	Berriasian	152104	Osmylopsis	duplicata
39186	179073	0.000000	0.000000	Purbeck Group	Berriasian	57840	Brongniartiellidae
39186	175647	50.750000	-2.333330	Durlston Formation	Berriasian	4219	Sialium
39186	176040	50.613338	-1.968000	Durlston Formation	Berriasian	4219	Sialium
39186	175647	50.750000	-2.333330	Durlston Formation	Berriasian	15558	Pterinoblattina
39186	176040	50.613338	-1.968000	Durlston Formation	Berriasian	15558	Pterinoblattina
39186	175647	50.750000	-2.333330	Durlston Formation	Berriasian	18737	Corbula
39186	176040	50.613338	-1.968000	Durlston Formation	Berriasian	18737	Corbula
39186	167582	50.750000	-2.333330	Purbeck Limestone Group	Berriasian	28538	Neuroptera
39186	184919	55.078999	98.858597	Purbeck Limestone Group	Berriasian	28538	Neuroptera
39186	179073	0.000000	0.000000	Purbeck Group	Berriasian	150175	Pterinoblattina	pluma
39186	179073	0.000000	0.000000	Purbeck Group	Berriasian	109864	Kalligrammatidae
39186	167582	50.750000	-2.333330	Purbeck Limestone Group	Berriasian	81692	Sialium	sipylus
39186	184919	55.078999	98.858597	Purbeck Limestone Group	Berriasian	81692	Sialium	sipylus
17338	186721	20.000000	-70.000000	Antigua Formation	Neogene	397	Pocilloporidae
17338	167158	20.000000	-70.000000	Antigua Formation	Late Oligocene	397	Pocilloporidae
39186	176500	0.000000	0.000000	Santana Formation	Albian	53515	Planipennia
39186	168278	0.000000	0.000000	Santana Formation	Aptian	53515	Planipennia
38028	183370	41.000000	123.000000	Yixian Formation	Turonian	10807	Boreopterus
38028	185475	41.000000	123.000000	Yixian Formation	Albian	10807	Boreopterus
38028	185423	41.000000	123.000000	Yixian Formation	Valanginian	10807	Boreopterus
38028	165532	41.000000	123.000000	Yixian Formation	Aptian	10807	Boreopterus
38028	180607	41.000000	123.000000	Yixian Formation	Tithonian	10807	Boreopterus
38028	171976	41.000000	123.000000	Yixian Formation	Hauterivian	10807	Boreopterus
38028	171572	41.000000	123.000000	Yixian Formation	Barremian	10807	Boreopterus
38028	164784	41.000000	123.000000	Yixian Formation	Berriasian	10807	Boreopterus
37971	176123	-10.000000	-55.000000	Santana Formation	Albian	2075	Pterodactyloidea
37971	178513	-10.000000	-55.000000	Santana Formation	Aptian	2075	Pterodactyloidea
29528	176509	-25.000000	135.000000	Ninmaroo Formation	Datsonian	18290	Chelodes	whitehousei
40783	164698	43.500000	23.183331	Hell Creek Formation	Puercan	22526	Leptoceratops
40783	183994	43.500000	23.183331	Hell Creek Formation	Campanian	22526	Leptoceratops
40783	175075	0.000000	0.000000	Willow Creek Formation	Lancian	77522	Montanoceratops
40783	176566	0.000000	0.000000	Willow Creek Formation	Campanian	77522	Montanoceratops
13820	166692	0.000000	0.000000	Ringbone Formation	Maastrichtian	111992	Albertosaurus
13820	183548	0.000000	0.000000	Ringbone Formation	Campanian	111992	Albertosaurus
6977	176736	0.000000	0.000000	Paw Paw Formation	Albian	152995	Dinosauria
6977	175420	31.250441	-99.250610	Woodbine Formation	Late Cretaceous	163271	Protohadros
6977	183720	31.250441	-99.250610	Woodbine Formation	Cenomanian	163271	Protohadros
28383	184141	42.264042	-110.655968	Green River Formation	Cretaceous	71417	Caudata
28383	184216	42.264042	-110.655968	Green River Formation	Late Eocene	71417	Caudata
28383	174015	42.264042	-110.655968	Green River Formation	Uintan	71417	Caudata
28383	164280	42.264042	-110.655968	Green River Formation	Early Oligocene	71417	Caudata
28383	174169	42.264042	-110.655968	Green River Formation	Late Paleocene	71417	Caudata
38315	173666	0.000000	0.000000	Burgess Shale	Middle Cambrian	142117	Choia
18882	186862	0.000000	0.000000	Nada Member	Osagean	5507	Meniscocrinus
9765	175741	47.645229	-105.795341	Hell Creek Formation	Puercan	136883	Coniophis
9765	182557	47.645229	-105.795341	Hell Creek Formation	Campanian	136883	Coniophis
9765	186214	47.645229	-105.795341	Hell Creek Formation	Middle Paleocene	136883	Coniophis
9765	182513	47.645229	-105.795341	Hell Creek Formation	Torrejonian	136883	Coniophis
312	171598	32.771561	-97.291237	Paw Paw Formation	Albian	31000	Sauropelta
14722	168811	32.771561	-97.291237	Paw Paw Formation	Albian	31000	Sauropelta
29725	166146	36.650150	-77.000237	Merchantville Formation	Campanian	6224	Cryptotexanites	paedomorphicus
29725	167346	36.650150	-77.000237	Merchantville Formation	Santonian	6224	Cryptotexanites	paedomorphicus
29725	174824	40.167061	-74.499870	Merchantville Formation	Campanian	6224	Cryptotexanites	paedomorphicus
29725	170335	40.167061	-74.499870	Merchantville Formation	Santonian	6224	Cryptotexanites	paedomorphicus
29725	164361	40.152889	-74.377647	Merchantville Formation	Campanian	6224	Cryptotexanites	paedomorphicus
29725	180458	40.152889	-74.377647	Merchantville Formation	Santonian	6224	Cryptotexanites	paedomorphicus
6997	181047	60.108669	-113.642578	Paskapoo Formation	Late Paleocene	116899	Osmeridae
6997	181047	60.108669	-113.642578	Paskapoo Formation	Late Paleocene	116372	Osteoglossidae
37486	180185	0.000000	0.000000	Chenini Member	Albian	125041	Lepidotes
10019	177873	0.000000	0.000000	Choptank Formation	Middle Miocene	57594	Delphinoidea
43947	184803	35.000000	105.000000	Lufeng Formation	Hettangian	34719	Platyognathus	hsui
43947	174740	35.000000	105.000000	Lufeng Formation	Middle Jurassic	34719	Platyognathus	hsui
43947	164826	35.000000	105.000000	Lufeng Formation	Sinemurian	34719	Platyognathus	hsui
2351	166232	44.500259	-100.250687	Sharps Formation	Early Miocene	120299	Nanotragulus
2351	166232	44.500259	-100.250687	Sharps Formation	Early Miocene	113168	Mesoreodon	megalodon
2351	166232	44.500259	-100.250687	Sharps Formation	Early Miocene	116151	Miohippus	equiceps
2351	166232	44.500259	-100.250687	Sharps Formation	Early Miocene	138637	Megalagus	primitivus
9765	175741	47.645229	-105.795341	Hell Creek Formation	Puercan	44942	Coniophis	precedens
9765	182557	47.645229	-105.795341	Hell Creek Formation	Campanian	44942	Coniophis	precedens
9765	186214	47.645229	-105.795341	Hell Creek Formation	Middle Paleocene	44942	Coniophis	precedens
9765	182513	47.645229	-105.795341	Hell Creek Formation	Torrejonian	44942	Coniophis	precedens
2351	166232	44.500259	-100.250687	Sharps Formation	Early Miocene	99242	Meniscomys	hippodus
2351	166232	44.500259	-100.250687	Sharps Formation	Early Miocene	11156	Palaeolagus
2351	166232	44.500259	-100.250687	Sharps Formation	Early Miocene	158170	Arctoryctes	terrenus
31121	178682	56.000000	-4.000000	Lossiemouth Sandstone	Carnian	10067	Stagonolepis	robertsoni
34831	185771	0.000000	0.000000	Egypt Formation	Maastrichtian	5733	Peyeria	libyca
34831	169203	0.000000	0.000000	Egypt Formation	Cenomanian	5733	Peyeria	libyca
4272	168287	0.000000	0.000000	Species Group	Ordovician	119240	Neotoma	floridana
14553	165746	0.000000	0.000000	Nari Formation	Early Miocene	42284	Paraphiomys
14553	185714	0.000000	0.000000	Nari Formation	Oligocene	42284	Paraphiomys
13102	181509	41.046490	-74.435150	Fossil Brook Member	Middle Cambrian	44413	Ctenocephalus	matthewi
13102	175905	46.500099	-65.998779	Fossil Brook Member	Middle Cambrian	44413	Ctenocephalus	matthewi
10059	183143	0.000000	0.000000	Iwaki Formation	Oligocene	108258	Crenella
10059	178136	0.000000	0.000000	Iwaki Formation	Miocene	108258	Crenella
19168	165364	60.108669	-113.642578	Paskapoo Formation	Late Paleocene	83980	Arctocyon
19168	173504	52.283329	-117.469002	Paskapoo Formation	Late Paleocene	83980	Arctocyon
13102	181509	41.046490	-74.435150	Fossil Brook Member	Middle Cambrian	131307	Bailiella	manuelensis
13102	175905	46.500099	-65.998779	Fossil Brook Member	Middle Cambrian	131307	Bailiella	manuelensis
13102	181509	41.046490	-74.435150	Fossil Brook Member	Middle Cambrian	70587	Eccaparadoxides	lamellatus
13102	175905	46.500099	-65.998779	Fossil Brook Member	Middle Cambrian	70587	Eccaparadoxides	lamellatus
10048	179292	38.500290	-98.500633	Kiowa Formation	Albian	31039	Lopha
10048	179292	38.500290	-98.500633	Kiowa Formation	Albian	88040	Venezoliceras
15162	185320	39.250240	-111.751030	Engelmann Formation	Givetian	125651	Buechelia	tyrrellii
10048	177325	34.021271	-103.480179	Kiamichi Formation	Albian	11133	Texigryphaea	pitcheri
10048	186036	0.000000	0.000000	Tucumcari Formation	Albian	26894	Ceratostreon
18882	171017	42.000271	-93.500488	Burlington Limestone	Meramecian	14918	Gilbertsocrinus	typus
18882	170666	42.000271	-93.500488	Burlington Limestone	Kinderhookian	14918	Gilbertsocrinus	typus
18882	178951	42.000271	-93.500488	Burlington Limestone	Ivorian	14918	Gilbertsocrinus	typus
10048	177325	34.021271	-103.480179	Kiamichi Formation	Albian	302	Adkinsites
10048	186036	0.000000	0.000000	Tucumcari Formation	Albian	11133	Texigryphaea	pitcheri
10048	177325	34.021271	-103.480179	Kiamichi Formation	Albian	101847	Ceratostreon	texanum
10048	170868	0.000000	0.000000	Tucumcari Shale	Albian	16844	Peilinia	quadriplicata
10048	186036	0.000000	0.000000	Tucumcari Formation	Albian	106007	Manuaniceras
36684	183954	0.000000	0.000000	Glushkovo Formation	Cretaceous	129559	Nemourisca
36682	174684	0.000000	0.000000	Glushkovo Formation	Cretaceous	129559	Nemourisca
43484	182830	40.272449	-76.905670	Catskill Formation	Late Devonian	155164	Limnomis
10048	186036	0.000000	0.000000	Tucumcari Formation	Albian	110947	Adkinsites	bravoensis
10048	170868	0.000000	0.000000	Tucumcari Shale	Albian	101847	Ceratostreon	texanum
10048	186036	0.000000	0.000000	Tucumcari Formation	Albian	34363	Turritella	seriatimgranulata
10048	186036	0.000000	0.000000	Tucumcari Formation	Albian	143661	Texigryphaea
10048	164128	18.173639	-96.130287	Washita Group	Albian	149714	Ostrea
37288	186178	0.000000	0.000000	Molles Formation	Arenig	92264	Famatinorthis	turneri
37288	171836	45.500320	-69.249771	Shin Brook Formation	Cambrian	92264	Famatinorthis	turneri
37288	181199	45.500320	-69.249771	Shin Brook Formation	Arenig	92264	Famatinorthis	turneri
32401	169933	0.000000	0.000000	Arcadia Formation	Early Triassic	38171	Labyrinthodontia
32401	177198	0.000000	0.000000	Arcadia Formation	Barstovian	38171	Labyrinthodontia
43484	164939	0.000000	0.000000	Gogo Formation	Frasnian	122471	Osorioichthys	marginis
37537	179452	62.079720	-150.072784	Heath Formation	Chesterian	117865	Acanthodii
37537	166980	62.079720	-150.072784	Heath Formation	Namurian	117865	Acanthodii
37537	176437	62.079720	-150.072784	Heath Formation	Mississippian	117865	Acanthodii
37537	171024	47.263569	-109.224327	Heath Formation	Chesterian	117865	Acanthodii
37537	179552	47.263569	-109.224327	Heath Formation	Namurian	117865	Acanthodii
37537	180938	47.263569	-109.224327	Heath Formation	Mississippian	117865	Acanthodii
37537	185624	62.079720	-150.072784	Bear Gulch Limestone	Namurian	30207	Erinaceus
14562	177521	27.000000	30.000000	Moghara Formation	Early Miocene	36976	Prohylobates
742	183316	0.000000	0.000000	Love Bone Bed	Late Miocene	134062	Apalone
742	165675	0.000000	0.000000	Love Bone Bed	Clarendonian	134062	Apalone
9460	182287	0.000000	0.000000	Solnhofen Limestone	Tithonian	20559	Archaeopteryx
9460	170948	0.000000	0.000000	Solnhofen Limestone	Late Jurassic	20559	Archaeopteryx
9460	181104	0.000000	0.000000	Belly River Formation	Campanian	116884	Chasmosaurus	belli
7198	185171	75.868340	-94.584488	Cape Phillips Formation	Homerian	12516	Monograptus
7198	171116	75.868340	-94.584488	Cape Phillips Formation	Sheinwoodian	12516	Monograptus
7198	185171	75.868340	-94.584488	Cape Phillips Formation	Homerian	25462	Borealarges	morrisoni
7198	171116	75.868340	-94.584488	Cape Phillips Formation	Sheinwoodian	25462	Borealarges	morrisoni
7198	185171	75.868340	-94.584488	Cape Phillips Formation	Homerian	27163	Borealarges
7198	171116	75.868340	-94.584488	Cape Phillips Formation	Sheinwoodian	27163	Borealarges
4272	168287	0.000000	0.000000	Species Group	Ordovician	42244	Peromyscus	aztecus
400	178303	0.000000	0.000000	Amouslek Formation	Atdabanian	119646	Microschedia	amphitrite
2345	164384	39.250210	-116.751190	Truckee Formation	Clarendonian	122301	Osteoborus
2345	167073	39.250210	-116.751190	Truckee Formation	Late Miocene	122301	Osteoborus
25815	169974	43.000351	-75.499901	Onondaga Limestone	Givetian	41631	Tornoceras	buttsi
25815	178653	43.000351	-75.499901	Onondaga Limestone	Late Devonian	41631	Tornoceras	buttsi
25815	168772	43.000351	-75.499901	Onondaga Limestone	Lochkovian	41631	Tornoceras	buttsi
25815	169974	43.000351	-75.499901	Onondaga Limestone	Givetian	114669	Goniatites
25815	178653	43.000351	-75.499901	Onondaga Limestone	Late Devonian	114669	Goniatites
25815	168772	43.000351	-75.499901	Onondaga Limestone	Lochkovian	114669	Goniatites
2351	166232	44.500259	-100.250687	Sharps Formation	Early Miocene	115694	Palaeocastor	nebrascensis
2351	166232	44.500259	-100.250687	Sharps Formation	Early Miocene	56824	Palaeolagus	philoi
2351	175541	44.500259	-100.250687	Rosebud Formation Formation	Middle Miocene	28195	Merychyus
5935	164867	34.500340	-106.000847	Chinle Formation	Carnian	20741	Marasuchus	lilloensis
5935	176107	34.500340	-106.000847	Chinle Formation	Rhaetian	20741	Marasuchus	lilloensis
5935	175062	34.500340	-106.000847	Chinle Formation	Jurassic	20741	Marasuchus	lilloensis
5935	171459	34.500340	-106.000847	Chinle Formation	Norian	20741	Marasuchus	lilloensis
2351	172568	38.500000	43.500000	Harrison Formation	Middle Miocene	100950	Promerycochoerus	minor
2351	169738	41.500278	-99.750671	Harrison Formation	Middle Miocene	100950	Promerycochoerus	minor
2351	177058	42.024689	-104.529678	Harrison Formation	Middle Miocene	100950	Promerycochoerus	minor
2351	174731	43.000240	-107.500900	Harrison Formation	Middle Miocene	100950	Promerycochoerus	minor
2351	172568	38.500000	43.500000	Harrison Formation	Middle Miocene	103205	Diceratherium
2351	169738	41.500278	-99.750671	Harrison Formation	Middle Miocene	103205	Diceratherium
2351	177058	42.024689	-104.529678	Harrison Formation	Middle Miocene	103205	Diceratherium
2351	174731	43.000240	-107.500900	Harrison Formation	Middle Miocene	103205	Diceratherium
37486	184332	0.000000	0.000000	Douiret Formation	Aptian	27554	Egertonodus
2351	172568	38.500000	43.500000	Harrison Formation	Middle Miocene	146236	Diceratherium	gregorii
2351	169738	41.500278	-99.750671	Harrison Formation	Middle Miocene	146236	Diceratherium	gregorii
2351	177058	42.024689	-104.529678	Harrison Formation	Middle Miocene	146236	Diceratherium	gregorii
2351	174731	43.000240	-107.500900	Harrison Formation	Middle Miocene	146236	Diceratherium	gregorii
16405	169592	0.000000	0.000000	Santa Victoria Group	Early Ordovician	82615	Trilobites
16405	171210	0.000000	0.000000	Santa Victoria Group	Arenig	82615	Trilobites
2523	184007	0.000000	0.000000	Morrow Creek Member	Bridgerian	20078	Leptotomus	parvus
484	166218	0.000000	0.000000	Chouteau Formation	Kinderhookian	67684	Siphonodella
484	166218	0.000000	0.000000	Chouteau Formation	Kinderhookian	79679	Siphonodella	quadruplicata
22812	183063	43.000351	-75.499901	Trenton Group	Middle Ordovician	134825	Trematis
37486	169409	0.000000	0.000000	Guettar Formation	Albian	54748	Mawsonia
18686	167551	0.000000	0.000000	Cuyahoga Formation	Osagean	25163	Brachymetopus
18686	164155	0.000000	0.000000	Cuyahoga Formation	Kinderhookian	25163	Brachymetopus
5935	164867	34.500340	-106.000847	Chinle Formation	Carnian	56426	Marasuchus
5935	176107	34.500340	-106.000847	Chinle Formation	Rhaetian	56426	Marasuchus
5935	175062	34.500340	-106.000847	Chinle Formation	Jurassic	56426	Marasuchus
5935	171459	34.500340	-106.000847	Chinle Formation	Norian	56426	Marasuchus
44788	178540	0.000000	0.000000	Stephen Formation	Middle Cambrian	31001	Burlingia
30485	170222	0.000000	0.000000	Stephen Formation	Middle Cambrian	31001	Burlingia
35223	178784	-10.000000	-55.000000	Santa Maria Formation	Ladinian	34950	Chiniquodon	theotonicus
18882	186862	0.000000	0.000000	Nada Member	Osagean	148456	Costalocrinus
13206	176412	52.160450	-0.703120	Wealden Group	Barremian	148000	Megalosaurus	bucklandi
14461	186813	54.758438	-2.695310	Rutland Formation	Bajocian	50325	Cetiosaurus	oxoniensis
14461	182347	52.684212	-0.526940	Rutland Formation	Bajocian	50325	Cetiosaurus	oxoniensis
14461	186813	54.758438	-2.695310	Rutland Formation	Bajocian	88680	Cetiosaurus
14461	182347	52.684212	-0.526940	Rutland Formation	Bajocian	88680	Cetiosaurus
14461	186813	54.758438	-2.695310	Rutland Formation	Bajocian	104675	Ginkgoales
14461	182347	52.684212	-0.526940	Rutland Formation	Bajocian	104675	Ginkgoales
14461	186813	54.758438	-2.695310	Rutland Formation	Bajocian	34686	Unio	andersoni
14461	182347	52.684212	-0.526940	Rutland Formation	Bajocian	34686	Unio	andersoni
14461	186813	54.758438	-2.695310	Rutland Formation	Bajocian	2705	Ostracoda
14461	182347	52.684212	-0.526940	Rutland Formation	Bajocian	2705	Ostracoda
14461	186813	54.758438	-2.695310	Rutland Formation	Bajocian	117252	Cetiosaurus	medius
14461	182347	52.684212	-0.526940	Rutland Formation	Bajocian	117252	Cetiosaurus	medius
25415	165502	52.000000	-56.000000	Table Head Formation	Whiterock	49083	Acidiphorus	spinifer
935	172128	44.500259	-100.250687	Monroe Creek Formation	Early Miocene	43161	Miotapirus	harrisonensis
935	170292	43.000240	-107.500900	Monroe Creek Formation	Early Miocene	43161	Miotapirus	harrisonensis
25415	165945	0.000000	0.000000	Ross Bed	Middle Ordovician	67920	Shumardia	exophthalma
25415	170307	53.000000	-8.000000	Tourrnakeady Limestone	Ordovician	2122	Isograptus
25415	185723	0.000000	0.000000	Olenidsletta Member	Billingen	149217	Opipeuter
37486	169409	0.000000	0.000000	Guettar Formation	Albian	42899	Teleostei
25415	165945	0.000000	0.000000	Ross Bed	Middle Ordovician	87212	Harpillaenus	rossi
25415	165945	0.000000	0.000000	Ross Bed	Middle Ordovician	107443	Idiostrophia
25415	170393	0.000000	0.000000	Antelope Valley Formation	Llanvirnian	107443	Idiostrophia
25415	169987	0.000000	0.000000	Simpson Group	Middle Ordovician	82615	Trilobites
34020	163800	0.000000	0.000000	Cabras Formation	Middle Triassic	88332	Rusconiodon	mignonei
34020	170714	0.000000	0.000000	Quebrada Formation	Oxfordian	12210	Diademodon	tetragonus
25415	165502	52.000000	-56.000000	Table Head Formation	Whiterock	44514	Pseudonileus
25415	176918	0.000000	0.000000	Komstad Limestone	Ordovician	37156	Raymondaspis	vespertina
28369	165223	0.000000	0.000000	Hastings Beds Group	Valanginian	106876	Neovenator
28369	179295	0.000000	0.000000	Hastings Beds Group	Berriasian	106876	Neovenator
28369	185894	0.000000	0.000000	Wealden Group	Barremian	149143	Becklespinax	altispinax
28369	168754	0.000000	0.000000	Wealden Group	Aptian	149143	Becklespinax	altispinax
28369	186515	52.160450	-0.703120	Wessex Formation	Barremian	84680	Pleurocoelus
28369	167241	52.160450	-0.703120	Wessex Formation	Aptian	84680	Pleurocoelus
28369	185504	52.160450	-0.703120	Wessex Formation	Hauterivian	84680	Pleurocoelus
28369	186515	52.160450	-0.703120	Wessex Formation	Barremian	133434	Pleurocoelus	valdensis
28369	167241	52.160450	-0.703120	Wessex Formation	Aptian	133434	Pleurocoelus	valdensis
28369	185504	52.160450	-0.703120	Wessex Formation	Hauterivian	133434	Pleurocoelus	valdensis
28369	185894	0.000000	0.000000	Wealden Group	Barremian	125452	Pelorosaurus
28369	168754	0.000000	0.000000	Wealden Group	Aptian	125452	Pelorosaurus
28369	185570	0.000000	0.000000	Forest Marble Formation	Bathonian	88680	Cetiosaurus
28369	185894	0.000000	0.000000	Wealden Group	Barremian	156266	Pelorosaurus	conybeari
28369	168754	0.000000	0.000000	Wealden Group	Aptian	156266	Pelorosaurus	conybeari
28369	169360	50.750000	-2.333330	Kimmeridge Clay	Kimmeridgian	79347	Gigantosaurus	megalonyx
28369	169360	50.750000	-2.333330	Kimmeridge Clay	Kimmeridgian	141365	Ornithopsis	manseli
28369	186515	52.160450	-0.703120	Wessex Formation	Barremian	94346	Neovenator	salerii
28369	167241	52.160450	-0.703120	Wessex Formation	Aptian	94346	Neovenator	salerii
28369	185504	52.160450	-0.703120	Wessex Formation	Hauterivian	94346	Neovenator	salerii
28369	173670	0.000000	0.000000	Peterborough Member	Callovian	60685	Cetiosaurus	leedsi
5935	164867	34.500340	-106.000847	Chinle Formation	Carnian	9490	Coelophysis
5935	176107	34.500340	-106.000847	Chinle Formation	Rhaetian	9490	Coelophysis
5935	175062	34.500340	-106.000847	Chinle Formation	Jurassic	9490	Coelophysis
5935	171459	34.500340	-106.000847	Chinle Formation	Norian	9490	Coelophysis
31442	186514	60.108669	-113.642578	Mistaken Point Formation	Cambrian	3738	Pectinifrons	abyssalis
31442	183657	52.000000	-56.000000	Mistaken Point Formation	Cambrian	3738	Pectinifrons	abyssalis
31442	177249	47.499889	-53.498100	Mistaken Point Formation	Cambrian	3738	Pectinifrons	abyssalis
43310	164008	-17.000000	-65.000000	Acre Conglomerate	Huayquerian	162913	Primates
43310	164008	-17.000000	-65.000000	Acre Conglomerate	Huayquerian	90761	Cebinae
340	174869	0.000000	0.000000	Redoak Hollow Formation	Chesterian	93335	Septopora
340	174004	0.000000	0.000000	Redoak Hollow Formation	Mississippian	93335	Septopora
340	174869	0.000000	0.000000	Redoak Hollow Formation	Chesterian	121672	Septopora	pinnata
340	174004	0.000000	0.000000	Redoak Hollow Formation	Mississippian	121672	Septopora	pinnata
340	174869	0.000000	0.000000	Redoak Hollow Formation	Chesterian	153809	Thamniscus
340	174004	0.000000	0.000000	Redoak Hollow Formation	Mississippian	153809	Thamniscus
340	174869	0.000000	0.000000	Redoak Hollow Formation	Chesterian	91199	Polypora	insculpta
340	174004	0.000000	0.000000	Redoak Hollow Formation	Mississippian	91199	Polypora	insculpta
340	174869	0.000000	0.000000	Redoak Hollow Formation	Chesterian	18482	Fenestella
340	174004	0.000000	0.000000	Redoak Hollow Formation	Mississippian	18482	Fenestella
340	174869	0.000000	0.000000	Redoak Hollow Formation	Chesterian	68130	Fenestella	retiformis
340	174004	0.000000	0.000000	Redoak Hollow Formation	Mississippian	68130	Fenestella	retiformis
340	174869	0.000000	0.000000	Redoak Hollow Formation	Chesterian	43268	Streblotrypa	nicklesi
340	174004	0.000000	0.000000	Redoak Hollow Formation	Mississippian	43268	Streblotrypa	nicklesi
340	174869	0.000000	0.000000	Redoak Hollow Formation	Chesterian	161455	Nicklesopora
340	174004	0.000000	0.000000	Redoak Hollow Formation	Mississippian	161455	Nicklesopora
340	174869	0.000000	0.000000	Redoak Hollow Formation	Chesterian	2070	Stenocladia
340	174004	0.000000	0.000000	Redoak Hollow Formation	Mississippian	2070	Stenocladia
340	174869	0.000000	0.000000	Redoak Hollow Formation	Chesterian	45435	Eridopora
340	174004	0.000000	0.000000	Redoak Hollow Formation	Mississippian	45435	Eridopora
340	174869	0.000000	0.000000	Redoak Hollow Formation	Chesterian	110187	Ceramopora
340	174004	0.000000	0.000000	Redoak Hollow Formation	Mississippian	110187	Ceramopora
340	174869	0.000000	0.000000	Redoak Hollow Formation	Chesterian	44940	Seminolithes
340	174004	0.000000	0.000000	Redoak Hollow Formation	Mississippian	44940	Seminolithes
42589	172402	39.000271	-105.500832	Minturn Formation	Desmoinesian	49343	Ctenacanthus	buttersi
42589	183744	39.000271	-105.500832	Minturn Formation	Atokan	49343	Ctenacanthus	buttersi
42589	167304	39.627831	-106.695297	Minturn Formation	Desmoinesian	49343	Ctenacanthus	buttersi
42589	172225	39.627831	-106.695297	Minturn Formation	Atokan	49343	Ctenacanthus	buttersi
42589	172402	39.000271	-105.500832	Minturn Formation	Desmoinesian	53552	Acondylacanthus	nuperus
42589	183744	39.000271	-105.500832	Minturn Formation	Atokan	53552	Acondylacanthus	nuperus
42589	167304	39.627831	-106.695297	Minturn Formation	Desmoinesian	53552	Acondylacanthus	nuperus
42589	172225	39.627831	-106.695297	Minturn Formation	Atokan	53552	Acondylacanthus	nuperus
42589	172402	39.000271	-105.500832	Minturn Formation	Desmoinesian	142964	Petrodus	patelliformis
42589	183744	39.000271	-105.500832	Minturn Formation	Atokan	142964	Petrodus	patelliformis
42589	167304	39.627831	-106.695297	Minturn Formation	Desmoinesian	142964	Petrodus	patelliformis
42589	172225	39.627831	-106.695297	Minturn Formation	Atokan	142964	Petrodus	patelliformis
18882	176891	38.200420	-84.877617	Borden Formation	Osagean	134511	Blothrocrinus	swallovi
42589	168613	36.121078	-95.941483	Coffeyville Formation	Missourian	73660	Ctenacanthus
18686	181079	38.250309	-92.500458	Chouteau Formation	Kinderhookian	123426	Breviphillipsia
35535	172237	31.786671	121.141388	Doushantuo Formation	Early Cambrian	110125	Jiuqunaoella	simplicis
35535	182031	0.000000	0.000000	Liuchapo Formation	Ediacaran	139942	Longifuniculum	dissolutum
18686	183947	32.792599	-105.560539	Lake Valley Formation	Osagean	104691	Phillibole
18686	182215	32.792599	-105.560539	Lake Valley Formation	Kinderhookian	104691	Phillibole
18686	167231	34.500340	-106.000847	Lake Valley Formation	Osagean	104691	Phillibole
18686	172434	34.500340	-106.000847	Lake Valley Formation	Kinderhookian	104691	Phillibole
18686	164136	33.126480	-105.751930	Lake Valley Formation	Osagean	104691	Phillibole
18686	178636	33.126480	-105.751930	Lake Valley Formation	Kinderhookian	104691	Phillibole
18686	182773	33.080910	-106.646950	Lake Valley Formation	Osagean	104691	Phillibole
18686	180918	33.080910	-106.646950	Lake Valley Formation	Kinderhookian	104691	Phillibole
35535	170105	0.000000	0.000000	Burgess Shale	Middle Cambrian	161094	Yuknessia
25302	181883	43.000351	-75.499901	Hamilton Group	Helderberg	110504	Crustacea
16131	181619	0.000000	0.000000	Burgess Shale	Middle Cambrian	15911	Olenoides
30707	164053	-44.000000	-68.000000	Cotidiano Formation	Tithonian	22712	Megatrigonia
30707	170736	-44.940022	-71.432419	Cotidiano Formation	Tithonian	22712	Megatrigonia
37860	177333	0.000000	0.000000	Border Group	Tournaisian	33768	Kladognathus
37860	167275	42.840031	-85.478081	Wahoo Limestone	Chesterian	33169	Idioprioniodus
37860	166916	42.840031	-85.478081	Wahoo Limestone	Permian	33169	Idioprioniodus
37860	176830	42.840031	-85.478081	Wahoo Limestone	Morrowan	33169	Idioprioniodus
6214	177853	44.076900	-108.473717	Willwood Formation	Paleocene	50156	Hyopsodus
6214	171012	40.735561	-95.919449	Willwood Formation	Paleocene	50156	Hyopsodus
6214	177853	44.076900	-108.473717	Willwood Formation	Paleocene	15581	Copelemur
6214	171012	40.735561	-95.919449	Willwood Formation	Paleocene	15581	Copelemur
6214	177853	44.076900	-108.473717	Willwood Formation	Paleocene	52571	Cantius
6214	171012	40.735561	-95.919449	Willwood Formation	Paleocene	52571	Cantius
9853	173003	44.000130	-120.501389	John Day Formation	Hemingfordian	113115	Amphicyonidae
9853	164697	44.000130	-120.501389	John Day Formation	Late Miocene	113115	Amphicyonidae
9853	182348	44.674858	-120.212517	John Day Formation	Hemingfordian	113115	Amphicyonidae
9853	173681	44.674858	-120.212517	John Day Formation	Late Miocene	113115	Amphicyonidae
18882	186862	0.000000	0.000000	Nada Member	Osagean	54671	Blothrocrinus
37486	169409	0.000000	0.000000	Guettar Formation	Albian	42097	Bernissartia
25610	174151	35.000000	105.000000	Lufeng Group	Jurassic	102335	Dibothrosuchus
25552	164292	46.000000	105.000000	Hsanda Gol Formation	Early Oligocene	99204	Diacodon
25552	175682	36.882488	121.597412	Huadian Formation	Middle Eocene	36233	Tupaiodon	huadianensis
25552	178930	35.000000	105.000000	Huadian Formation	Middle Eocene	36233	Tupaiodon	huadianensis
25504	185113	52.160450	-0.703120	Limestone Formation	Ludlow	154251	Lepidaster	grayi
25504	176105	52.160450	-0.703120	Limestone Formation	Hamra	154251	Lepidaster	grayi
25504	182225	52.160450	-0.703120	Limestone Formation	Homerian	154251	Lepidaster	grayi
25504	185113	52.160450	-0.703120	Limestone Formation	Ludlow	67360	Lepidactis	wenlocki
25504	176105	52.160450	-0.703120	Limestone Formation	Hamra	67360	Lepidactis	wenlocki
25504	182225	52.160450	-0.703120	Limestone Formation	Homerian	67360	Lepidactis	wenlocki
25504	185113	52.160450	-0.703120	Limestone Formation	Ludlow	83667	Palasterina
25504	176105	52.160450	-0.703120	Limestone Formation	Hamra	83667	Palasterina
25504	182225	52.160450	-0.703120	Limestone Formation	Homerian	83667	Palasterina
13467	167296	37.643349	-114.877548	Carrara Formation	Early Cambrian	95372	Microryctocara	nevadensis
13467	175748	37.298019	-114.766113	Pioche Shale	Middle Cambrian	150536	Albertella
13467	165811	37.893848	-114.578888	Pioche Shale	Middle Cambrian	150536	Albertella
34600	179128	0.000000	0.000000	Sinbad Limestone	Olenekian	78765	Sinbadiella	pygmaea
34600	178747	0.000000	0.000000	Sinbad Limestone	Early Triassic	78765	Sinbadiella	pygmaea
19368	177570	0.000000	0.000000	Conemaugh Formation	Missourian	92920	Pteronites	americana
13467	167296	37.643349	-114.877548	Carrara Formation	Early Cambrian	48496	Paliella
19368	165784	0.000000	0.000000	Piaui Formation	Desmoinesian	87536	Leiopteria
17168	184911	30.500000	34.916672	Matmor Formation	Callovian	83727	Somalirhynchia	africana
17168	166578	30.500000	34.916672	Matmor Formation	Oxfordian	83727	Somalirhynchia	africana
17168	184911	30.500000	34.916672	Matmor Formation	Callovian	151963	Burmirhynchia	jirbaensis
17168	166578	30.500000	34.916672	Matmor Formation	Oxfordian	151963	Burmirhynchia	jirbaensis
13496	181845	0.000000	0.000000	Rizan Aneiza Formation	Albian	58315	Agriopleura
18882	171017	42.000271	-93.500488	Burlington Limestone	Meramecian	100720	Halysiocrinus
18882	170666	42.000271	-93.500488	Burlington Limestone	Kinderhookian	100720	Halysiocrinus
18882	178951	42.000271	-93.500488	Burlington Limestone	Ivorian	100720	Halysiocrinus
4272	168287	0.000000	0.000000	Species Group	Ordovician	41822	Neotoma
21703	170288	36.959171	-84.767899	Fort Payne Formation	Osagean	107750	Actinocrinites
21703	166766	35.750351	-86.250267	Fort Payne Formation	Osagean	107750	Actinocrinites
36577	176442	35.492088	-97.503281	Wapanucka Limestone	Morrowan	12303	Arakespongia	mega
36577	180784	34.845100	-95.557480	Wapanucka Limestone	Morrowan	12303	Arakespongia	mega
36577	176442	35.492088	-97.503281	Wapanucka Limestone	Morrowan	93876	Phacellopegma	schizoderma
36577	180784	34.845100	-95.557480	Wapanucka Limestone	Morrowan	93876	Phacellopegma	schizoderma
401	164783	0.000000	0.000000	Benbolt Formation	Middle Ordovician	84803	Manespira
401	174467	0.000000	0.000000	Auchensoul Limestone	Llanvirnian	36968	Protozyga
401	178492	0.000000	0.000000	Copenhagen Formation	Sherman	42842	Skenidioides
401	179430	0.000000	0.000000	Copenhagen Formation	Whiterock	42842	Skenidioides
401	178492	0.000000	0.000000	Copenhagen Formation	Sherman	120149	Bilobia
401	179430	0.000000	0.000000	Copenhagen Formation	Whiterock	120149	Bilobia
42994	180899	41.000000	123.000000	Changshan Formation	Furongian	127756	Changshania
42994	169472	40.000000	127.000000	Machari Formation	Middle Cambrian	155488	Pseudoyuepingia	asaphoides
42994	170602	40.000000	127.000000	Machari Formation	Furongian	155488	Pseudoyuepingia	asaphoides
42994	169472	40.000000	127.000000	Machari Formation	Middle Cambrian	82615	Trilobites
42994	170602	40.000000	127.000000	Machari Formation	Furongian	82615	Trilobites
18882	171017	42.000271	-93.500488	Burlington Limestone	Meramecian	109055	Actinocrinites	scitulus
18882	170666	42.000271	-93.500488	Burlington Limestone	Kinderhookian	109055	Actinocrinites	scitulus
18882	178951	42.000271	-93.500488	Burlington Limestone	Ivorian	109055	Actinocrinites	scitulus
42994	169472	40.000000	127.000000	Machari Formation	Middle Cambrian	152791	Olenus	asiaticus
42994	170602	40.000000	127.000000	Machari Formation	Furongian	152791	Olenus	asiaticus
42994	169472	40.000000	127.000000	Machari Formation	Middle Cambrian	107255	Glyptagnostus	reticulatus
42994	170602	40.000000	127.000000	Machari Formation	Furongian	107255	Glyptagnostus	reticulatus
28467	185661	46.758438	-122.030937	Manistique Formation	Telychian	132363	Kiviasukkaan	nelsonae
42994	169472	40.000000	127.000000	Machari Formation	Middle Cambrian	145939	Irvingella
42994	170602	40.000000	127.000000	Machari Formation	Furongian	145939	Irvingella
42994	169472	40.000000	127.000000	Machari Formation	Middle Cambrian	50769	Macharia
42994	170602	40.000000	127.000000	Machari Formation	Furongian	50769	Macharia
13467	175748	37.298019	-114.766113	Pioche Shale	Middle Cambrian	82615	Trilobites
13467	165811	37.893848	-114.578888	Pioche Shale	Middle Cambrian	82615	Trilobites
29381	181901	0.000000	0.000000	Pueblo Formation	Virgilian	134560	Ostrea	semiarmata
29381	175868	0.000000	0.000000	Pueblo Formation	Campanian	134560	Ostrea	semiarmata
29381	181901	0.000000	0.000000	Pueblo Formation	Virgilian	149714	Ostrea
29381	175868	0.000000	0.000000	Pueblo Formation	Campanian	149714	Ostrea
29381	176200	5.570150	-0.155920	Parras Formation	Paleocene	106841	Inoceramus	vanuxemi
29381	175353	0.000000	0.000000	Tule Formation	Irvingtonian	132837	Cyprimeria	coonensis
29381	181901	0.000000	0.000000	Pueblo Formation	Virgilian	75464	Anomia	mexicana
29381	175868	0.000000	0.000000	Pueblo Formation	Campanian	75464	Anomia	mexicana
29381	175353	0.000000	0.000000	Tule Formation	Irvingtonian	89253	Ethmocardium	welleri
29381	175353	0.000000	0.000000	Tule Formation	Irvingtonian	158180	Coahuilites	sheltoni
29381	186117	0.000000	0.000000	Potrerillos Formation	Late Triassic	108151	Hamulus	huntensis
29381	175763	0.000000	0.000000	Potrerillos Formation	Carnian	108151	Hamulus	huntensis
29381	175353	0.000000	0.000000	Tule Formation	Irvingtonian	121467	Volutomorpha	aspera
29381	181901	0.000000	0.000000	Pueblo Formation	Virgilian	147423	Turritella	trilira
29381	175868	0.000000	0.000000	Pueblo Formation	Campanian	147423	Turritella	trilira
29381	176200	5.570150	-0.155920	Parras Formation	Paleocene	25390	Baculites
29381	176200	5.570150	-0.155920	Parras Formation	Paleocene	23008	Baculites	ovatus
29381	176200	5.570150	-0.155920	Parras Formation	Paleocene	93308	Liopistha
24938	165398	40.000000	127.000000	Yeongwol Group	Cambrian	25245	Tonkinella
19287	171036	0.000000	0.000000	Borbon Formation	Late Miocene	102023	Coronula	dormitor
19287	171036	0.000000	0.000000	Borbon Formation	Late Miocene	21928	Coronula
23821	165932	0.000000	0.000000	Funing Group	Late Paleocene	44269	Cyprois	xuyiensis
19096	170311	53.999828	-125.003197	Baldonnel Formation	Carnian	76875	Encrinites
19096	169259	56.499821	-123.003113	Baldonnel Formation	Carnian	76875	Encrinites
18882	171017	42.000271	-93.500488	Burlington Limestone	Meramecian	20461	Coeliocrinus	subspinosus
18882	170666	42.000271	-93.500488	Burlington Limestone	Kinderhookian	20461	Coeliocrinus	subspinosus
18882	178951	42.000271	-93.500488	Burlington Limestone	Ivorian	20461	Coeliocrinus	subspinosus
19096	170311	53.999828	-125.003197	Baldonnel Formation	Carnian	25498	Teichichnus
19096	169259	56.499821	-123.003113	Baldonnel Formation	Carnian	25498	Teichichnus
19096	170311	53.999828	-125.003197	Baldonnel Formation	Carnian	33142	Rhizocorallium
19096	169259	56.499821	-123.003113	Baldonnel Formation	Carnian	33142	Rhizocorallium
19096	185541	0.000000	0.000000	Northern Limestone	Norian	53970	Spongiomorpha
19096	164073	0.000000	0.000000	Northern Limestone	Rhaetian	53970	Spongiomorpha
19096	170311	53.999828	-125.003197	Baldonnel Formation	Carnian	44287	Parallelodon	monobensis
19096	169259	56.499821	-123.003113	Baldonnel Formation	Carnian	44287	Parallelodon	monobensis
19096	170311	53.999828	-125.003197	Baldonnel Formation	Carnian	91899	Palaeocardita
19096	169259	56.499821	-123.003113	Baldonnel Formation	Carnian	91899	Palaeocardita
19096	170311	53.999828	-125.003197	Baldonnel Formation	Carnian	36265	Gervillia
19096	169259	56.499821	-123.003113	Baldonnel Formation	Carnian	36265	Gervillia
26642	186078	0.000000	0.000000	Hunsriick Slate	Emsian	19258	Furcaster	palaeozoicus
26642	184344	0.000000	0.000000	Hunsriick Slate	Early Devonian	19258	Furcaster	palaeozoicus
26642	186078	0.000000	0.000000	Hunsriick Slate	Emsian	161378	Ophiuroidea
26642	184344	0.000000	0.000000	Hunsriick Slate	Early Devonian	161378	Ophiuroidea
11106	184509	22.000000	98.000000	Pondaung Formation	Bartonian	7148	Probrachyodus
11106	179185	22.000000	98.000000	Pondaung Formation	Lutetian	7148	Probrachyodus
11106	165078	22.000000	98.000000	Pondaung Formation	Late Eocene	7148	Probrachyodus
13817	166830	64.000282	-150.000275	Prince Creek Formation	Campanian	158589	Saurornitholestes
13817	176881	64.000282	-150.000275	Prince Creek Formation	Coniacian	158589	Saurornitholestes
13817	163606	40.039539	-76.351067	Judith River Formation	Campanian	108436	Troodon
13817	168965	60.108669	-113.642578	Judith River Formation	Campanian	108436	Troodon
13817	175792	29.321590	-103.616020	Aguja Formation	Campanian	149233	Troodon	formosus
13817	175792	29.321590	-103.616020	Aguja Formation	Campanian	158589	Saurornitholestes
13817	166830	64.000282	-150.000275	Prince Creek Formation	Campanian	79343	Dromaeosaurus	albertensis
13817	176881	64.000282	-150.000275	Prince Creek Formation	Coniacian	79343	Dromaeosaurus	albertensis
30963	184488	0.000000	0.000000	Haven Formation	Norian	135662	Belodon	validus
30963	184488	0.000000	0.000000	Haven Formation	Norian	103574	Stegomus
11173	176147	34.936279	-77.932938	Castle Hayne Marl	Late Eocene	73870	Brachiopoda
11173	179230	34.514938	-77.888870	Castle Hayne Marl	Late Eocene	73870	Brachiopoda
11173	165420	35.117222	-77.082626	Castle Hayne Marl	Late Eocene	73870	Brachiopoda
11173	165912	34.181412	-77.865608	Castle Hayne Marl	Late Eocene	73870	Brachiopoda
11173	176147	34.936279	-77.932938	Castle Hayne Marl	Late Eocene	149714	Ostrea
11173	179230	34.514938	-77.888870	Castle Hayne Marl	Late Eocene	149714	Ostrea
11173	165420	35.117222	-77.082626	Castle Hayne Marl	Late Eocene	149714	Ostrea
11173	165912	34.181412	-77.865608	Castle Hayne Marl	Late Eocene	149714	Ostrea
11173	176147	34.936279	-77.932938	Castle Hayne Marl	Late Eocene	77768	Bryozoa
11173	179230	34.514938	-77.888870	Castle Hayne Marl	Late Eocene	77768	Bryozoa
11173	165420	35.117222	-77.082626	Castle Hayne Marl	Late Eocene	77768	Bryozoa
11173	165912	34.181412	-77.865608	Castle Hayne Marl	Late Eocene	77768	Bryozoa
11173	176147	34.936279	-77.932938	Castle Hayne Marl	Late Eocene	14160	Pecten	deshayesii
11173	179230	34.514938	-77.888870	Castle Hayne Marl	Late Eocene	14160	Pecten	deshayesii
11173	165420	35.117222	-77.082626	Castle Hayne Marl	Late Eocene	14160	Pecten	deshayesii
11173	165912	34.181412	-77.865608	Castle Hayne Marl	Late Eocene	14160	Pecten	deshayesii
11173	176147	34.936279	-77.932938	Castle Hayne Marl	Late Eocene	51884	Turbinellidae
11173	179230	34.514938	-77.888870	Castle Hayne Marl	Late Eocene	51884	Turbinellidae
11173	165420	35.117222	-77.082626	Castle Hayne Marl	Late Eocene	51884	Turbinellidae
11173	165912	34.181412	-77.865608	Castle Hayne Marl	Late Eocene	51884	Turbinellidae
291	183773	32.766628	-96.777870	Eagle Ford Formation	Cenomanian	130311	Linuparus	grimmeri
29457	183641	36.323681	-91.714867	Lance Formation	Judithian	149127	Anchura
29457	186957	36.323681	-91.714867	Lance Formation	Campanian	149127	Anchura
29457	171447	36.323681	-91.714867	Lance Formation	Torrejonian	149127	Anchura
29457	180479	44.671890	-93.065437	Lance Formation	Judithian	149127	Anchura
29457	185215	44.671890	-93.065437	Lance Formation	Campanian	149127	Anchura
29457	174345	44.671890	-93.065437	Lance Formation	Torrejonian	149127	Anchura
18882	186862	0.000000	0.000000	Nada Member	Osagean	8069	Botryocrinidae
31442	186514	60.108669	-113.642578	Mistaken Point Formation	Cambrian	142161	Frondophyllas
31442	183657	52.000000	-56.000000	Mistaken Point Formation	Cambrian	142161	Frondophyllas
31442	177249	47.499889	-53.498100	Mistaken Point Formation	Cambrian	142161	Frondophyllas
38568	177548	0.000000	0.000000	Wangjiawan Formation	Telychian	23173	Shensiphyllum	proliferum
10953	167979	55.256939	-133.021942	Port Refugio Formation	Famennian	44778	Rhipidomella
10953	181265	55.256939	-133.021942	Port Refugio Formation	Late Devonian	44778	Rhipidomella
10953	172447	55.265831	-133.351669	Port Refugio Formation	Famennian	44778	Rhipidomella
10953	178875	55.265831	-133.351669	Port Refugio Formation	Late Devonian	44778	Rhipidomella
38568	180257	0.000000	0.000000	Shamao Formation	Telychian	10888	Neopetrozium	hubeiense
38568	183134	0.000000	0.000000	Quannaogou Formation	Llandovery	18657	Nanshanophyllum	typicum
31442	177557	0.000000	0.000000	Drook Formation	Ediacara	119435	Frondophyllas	grandis
39479	167646	0.000000	0.000000	Warsaw Formation	Meramecian	126831	Warsawia	lateralis
39479	185818	0.000000	0.000000	Warsaw Formation	Osagean	126831	Warsawia	lateralis
38568	163696	0.000000	0.000000	Yokokurayama Group	Ludlow	96526	Nanshanophyllum	hamadai
38568	174273	0.000000	0.000000	Yokokurayama Group	Devonian	96526	Nanshanophyllum	hamadai
39184	182590	47.500271	-100.000679	Hell Creek Formation	Puercan	154201	Palatobaena
39184	171470	47.500271	-100.000679	Hell Creek Formation	Campanian	154201	Palatobaena
39184	182859	47.500271	-100.000679	Hell Creek Formation	Middle Paleocene	154201	Palatobaena
39184	170850	47.500271	-100.000679	Hell Creek Formation	Torrejonian	154201	Palatobaena
41995	186368	0.000000	0.000000	Uddenites Shales	Virgilian	106181	Uddenites	minor
41995	186368	0.000000	0.000000	Uddenites Shales	Virgilian	139789	Daixites	meglitzkyi
41995	186368	0.000000	0.000000	Uddenites Shales	Virgilian	139744	Vidrioceras	uddeni
41995	186368	0.000000	0.000000	Uddenites Shales	Virgilian	116786	Glaphyrites	modestum
41995	186368	0.000000	0.000000	Uddenites Shales	Virgilian	73458	Agathiceras
23519	179516	46.500000	24.500000	Girbova De Sus Formation	Badenian	7697	Favia
6046	170727	43.500000	23.183331	Hell Creek Formation	Puercan	34035	Avisaurus	archibaldi
6046	185122	43.500000	23.183331	Hell Creek Formation	Campanian	34035	Avisaurus	archibaldi
26067	175085	0.000000	0.000000	Chamtwara Formation	Early Miocene	101522	Namachoerus	moruoroti
6046	168856	-24.227409	-65.192078	Lecho Formation	Maastrichtian	53212	Soroavisaurus
18882	171017	42.000271	-93.500488	Burlington Limestone	Meramecian	12313	Cyathocrinites	iowensis
18882	170666	42.000271	-93.500488	Burlington Limestone	Kinderhookian	12313	Cyathocrinites	iowensis
18882	178951	42.000271	-93.500488	Burlington Limestone	Ivorian	12313	Cyathocrinites	iowensis
26064	176589	26.000000	13.000000	Glib Zegdou Formation	Lutetian	113514	Titanohyrax
34783	168272	35.000000	105.000000	Daohugou Formation	Aalenian	60995	Diptera
34783	168050	35.000000	105.000000	Daohugou Formation	Oxfordian	60995	Diptera
12148	182797	0.000000	0.000000	Setana Formation	Early Pleistocene	72875	Delphinidae
33389	170520	0.000000	0.000000	Pierre Shale Formation	Maastrichtian	23832	Platecarpus	somenensis
33389	170705	0.000000	0.000000	Pierre Shale Formation	Campanian	23832	Platecarpus	somenensis
33389	170520	0.000000	0.000000	Pierre Shale Formation	Maastrichtian	99885	Platecarpus	ictericus
33389	170705	0.000000	0.000000	Pierre Shale Formation	Campanian	99885	Platecarpus	ictericus
12148	178660	35.685360	139.753098	Ashiya Group	Miocene	40407	Mammalia
12148	177815	33.000000	131.000000	Ashiya Group	Miocene	40407	Mammalia
39479	186677	0.000000	0.000000	Harrodsburg Limestone Member	Meramecian	49664	Marginirugus
2237	167546	43.029690	-106.809219	River Formation	Campanian	249	Inoceramus	subcompressus
2237	172711	43.000240	-107.500900	River Formation	Campanian	249	Inoceramus	subcompressus
2237	163776	43.000240	-107.500900	Mesaverde Formation	Campanian	149203	Baculites	perplexus
2237	172088	43.000240	-107.500900	Mesaverde Formation	Judithian	149203	Baculites	perplexus
2237	173879	43.000240	-107.500900	Mesaverde Formation	Lancian	149203	Baculites	perplexus
2237	166647	44.499962	-108.334000	Mesaverde Formation	Campanian	149203	Baculites	perplexus
2237	169389	44.499962	-108.334000	Mesaverde Formation	Judithian	149203	Baculites	perplexus
2237	177813	44.499962	-108.334000	Mesaverde Formation	Lancian	149203	Baculites	perplexus
2237	170599	42.872181	-108.676498	Mesaverde Formation	Campanian	149203	Baculites	perplexus
2237	178969	42.872181	-108.676498	Mesaverde Formation	Judithian	149203	Baculites	perplexus
2237	182829	42.872181	-108.676498	Mesaverde Formation	Lancian	149203	Baculites	perplexus
2237	163776	43.000240	-107.500900	Mesaverde Formation	Campanian	110272	Paranyctoides
2237	172088	43.000240	-107.500900	Mesaverde Formation	Judithian	110272	Paranyctoides
2237	173879	43.000240	-107.500900	Mesaverde Formation	Lancian	110272	Paranyctoides
2237	166647	44.499962	-108.334000	Mesaverde Formation	Campanian	110272	Paranyctoides
2237	169389	44.499962	-108.334000	Mesaverde Formation	Judithian	110272	Paranyctoides
2237	177813	44.499962	-108.334000	Mesaverde Formation	Lancian	110272	Paranyctoides
2237	170599	42.872181	-108.676498	Mesaverde Formation	Campanian	110272	Paranyctoides
2237	178969	42.872181	-108.676498	Mesaverde Formation	Judithian	110272	Paranyctoides
2237	182829	42.872181	-108.676498	Mesaverde Formation	Lancian	110272	Paranyctoides
6046	168856	-24.227409	-65.192078	Lecho Formation	Maastrichtian	159598	Lectavis
2237	163776	43.000240	-107.500900	Mesaverde Formation	Campanian	127039	Eodelphis
2237	172088	43.000240	-107.500900	Mesaverde Formation	Judithian	127039	Eodelphis
2237	173879	43.000240	-107.500900	Mesaverde Formation	Lancian	127039	Eodelphis
2237	166647	44.499962	-108.334000	Mesaverde Formation	Campanian	127039	Eodelphis
2237	169389	44.499962	-108.334000	Mesaverde Formation	Judithian	127039	Eodelphis
2237	177813	44.499962	-108.334000	Mesaverde Formation	Lancian	127039	Eodelphis
2237	170599	42.872181	-108.676498	Mesaverde Formation	Campanian	127039	Eodelphis
2237	178969	42.872181	-108.676498	Mesaverde Formation	Judithian	127039	Eodelphis
2237	182829	42.872181	-108.676498	Mesaverde Formation	Lancian	127039	Eodelphis
2237	163776	43.000240	-107.500900	Mesaverde Formation	Campanian	152454	Pediomys
2237	172088	43.000240	-107.500900	Mesaverde Formation	Judithian	152454	Pediomys
2237	173879	43.000240	-107.500900	Mesaverde Formation	Lancian	152454	Pediomys
2237	166647	44.499962	-108.334000	Mesaverde Formation	Campanian	152454	Pediomys
2237	169389	44.499962	-108.334000	Mesaverde Formation	Judithian	152454	Pediomys
2237	177813	44.499962	-108.334000	Mesaverde Formation	Lancian	152454	Pediomys
2237	170599	42.872181	-108.676498	Mesaverde Formation	Campanian	152454	Pediomys
2237	178969	42.872181	-108.676498	Mesaverde Formation	Judithian	152454	Pediomys
2237	182829	42.872181	-108.676498	Mesaverde Formation	Lancian	152454	Pediomys
2237	163776	43.000240	-107.500900	Mesaverde Formation	Campanian	99080	Alphadon	sahnii
2237	172088	43.000240	-107.500900	Mesaverde Formation	Judithian	99080	Alphadon	sahnii
2237	173879	43.000240	-107.500900	Mesaverde Formation	Lancian	99080	Alphadon	sahnii
2237	166647	44.499962	-108.334000	Mesaverde Formation	Campanian	99080	Alphadon	sahnii
2237	169389	44.499962	-108.334000	Mesaverde Formation	Judithian	99080	Alphadon	sahnii
2237	177813	44.499962	-108.334000	Mesaverde Formation	Lancian	99080	Alphadon	sahnii
2237	170599	42.872181	-108.676498	Mesaverde Formation	Campanian	99080	Alphadon	sahnii
2237	178969	42.872181	-108.676498	Mesaverde Formation	Judithian	99080	Alphadon	sahnii
2237	182829	42.872181	-108.676498	Mesaverde Formation	Lancian	99080	Alphadon	sahnii
2237	163776	43.000240	-107.500900	Mesaverde Formation	Campanian	50014	Alphadon	russelli
2237	172088	43.000240	-107.500900	Mesaverde Formation	Judithian	50014	Alphadon	russelli
2237	173879	43.000240	-107.500900	Mesaverde Formation	Lancian	50014	Alphadon	russelli
2237	166647	44.499962	-108.334000	Mesaverde Formation	Campanian	50014	Alphadon	russelli
2237	169389	44.499962	-108.334000	Mesaverde Formation	Judithian	50014	Alphadon	russelli
2237	177813	44.499962	-108.334000	Mesaverde Formation	Lancian	50014	Alphadon	russelli
2237	170599	42.872181	-108.676498	Mesaverde Formation	Campanian	50014	Alphadon	russelli
2237	178969	42.872181	-108.676498	Mesaverde Formation	Judithian	50014	Alphadon	russelli
2237	182829	42.872181	-108.676498	Mesaverde Formation	Lancian	50014	Alphadon	russelli
28467	173910	0.000000	0.000000	Katkoyeh Formation	Caradoc	140046	Tropidodiscus
28467	175690	0.000000	0.000000	Fairview Formation	Maysvillian	107141	Nonorios
28467	173910	0.000000	0.000000	Katkoyeh Formation	Caradoc	76201	Gastropoda
40083	176281	60.108669	-113.642578	Ottawa Formation	Kirkfield	25865	Astrocystites
18882	171017	42.000271	-93.500488	Burlington Limestone	Meramecian	158712	Halysiocrinus	dactylus
18882	170666	42.000271	-93.500488	Burlington Limestone	Kinderhookian	158712	Halysiocrinus	dactylus
18882	178951	42.000271	-93.500488	Burlington Limestone	Ivorian	158712	Halysiocrinus	dactylus
19725	165010	8.000000	-66.000000	Cantaure Formation	Burdigalian	161401	Neorapana	grandis
33453	175826	0.000000	0.000000	Selong Formation	Griesbachian	58947	Ophiceras
33453	182260	0.000000	0.000000	Selong Formation	Permian	58947	Ophiceras
19725	165010	8.000000	-66.000000	Cantaure Formation	Burdigalian	76451	Muricidae
33453	170124	0.000000	0.000000	Mianwali Formation	Griesbachian	142967	Athyrididae
33453	172186	0.000000	0.000000	Werfen Formations	Permian	142967	Athyrididae
33453	180980	0.000000	0.000000	Changhsing Formation	Griesbachian	110455	Pontisiidae
33453	176636	0.000000	0.000000	Changhsing Formation	Changhsingian	110455	Pontisiidae
33453	180980	0.000000	0.000000	Changhsing Formation	Griesbachian	22379	Uncinunellina
33453	176636	0.000000	0.000000	Changhsing Formation	Changhsingian	22379	Uncinunellina
33453	170124	0.000000	0.000000	Mianwali Formation	Griesbachian	118685	Lyttoniidae
33453	170124	0.000000	0.000000	Mianwali Formation	Griesbachian	96929	Productellidae
33453	172792	0.000000	0.000000	Dinwoody Formation	Permian	28500	Lingulidae
43951	170492	35.000000	105.000000	Lufeng Formation	Sinemurian	69010	Kunmingosaurus
34975	182846	0.000000	0.000000	Fengjiashan Formation	Cretaceous	115569	Tettigarctidae
19725	165010	8.000000	-66.000000	Cantaure Formation	Burdigalian	9872	Stramonita	semiplicata
34014	172390	0.000000	0.000000	Glen Canyon Group	Early Jurassic	154989	Scelidosaurus
34014	186873	0.000000	0.000000	Glen Canyon Group	Triassic	154989	Scelidosaurus
36684	176159	35.000000	105.000000	Daohugou Bed	Middle Jurassic	122341	Pronemoura
36684	179003	27.925560	120.843613	Daohugou Bed	Middle Jurassic	122341	Pronemoura
36682	166392	35.000000	105.000000	Daohugou Bed	Middle Jurassic	122341	Pronemoura
36682	164119	27.925560	120.843613	Daohugou Bed	Middle Jurassic	122341	Pronemoura
13013	165260	0.000000	0.000000	Elrhaz Formation	Aptian	59286	Amargasuchus
13013	165260	0.000000	0.000000	Elrhaz Formation	Aptian	30265	Valdosaurus
13013	180636	0.000000	0.000000	Mugher Mudstone	Tithonian	25742	Carcharodontosaurus
13013	180636	0.000000	0.000000	Mugher Mudstone	Tithonian	69777	Saurischia
18882	169721	40.250340	-83.000183	Cuyahoga Formation	Kinderhookian	113795	Platycrinites
13013	180636	0.000000	0.000000	Mugher Mudstone	Tithonian	108497	Asiatoceratodus	tiguidensis
13013	180636	0.000000	0.000000	Mugher Mudstone	Tithonian	146463	Pycnodontidae
13013	180636	0.000000	0.000000	Mugher Mudstone	Tithonian	115785	Osteichthyes
13013	180636	0.000000	0.000000	Mugher Mudstone	Tithonian	160459	Rhinobatidae
13013	180636	0.000000	0.000000	Mugher Mudstone	Tithonian	1363	Hybodontidae
4475	181593	8.000000	38.000000	Hadar Formation	Late Miocene	42284	Paraphiomys
4475	186785	8.000000	38.000000	Hadar Formation	Late Pliocene	42284	Paraphiomys
4475	179010	8.000000	38.000000	Hadar Formation	Early Pliocene	42284	Paraphiomys
6846	183721	40.039539	-76.351067	Judith River Formation	Campanian	27797	Ceratops	montanus
6846	185017	52.283329	-117.469002	Judith River Formation	Campanian	27797	Ceratops	montanus
6846	181975	62.079720	-150.072784	Judith River Formation	Campanian	27797	Ceratops	montanus
6846	183721	40.039539	-76.351067	Judith River Formation	Campanian	11445	Ceratops
6846	185017	52.283329	-117.469002	Judith River Formation	Campanian	11445	Ceratops
6846	181975	62.079720	-150.072784	Judith River Formation	Campanian	11445	Ceratops
27297	174676	0.000000	0.000000	Bone Spring Formation	Word	159448	Enteletes	dumblei
27297	168778	0.000000	0.000000	Basin Facies	Famennian	12955	Leiorhynchoides
27297	180721	0.000000	0.000000	Basin Facies	Famennien	12955	Leiorhynchoides
27297	174676	0.000000	0.000000	Bone Spring Formation	Word	26101	Heterelasma	lenticularia
27297	174676	0.000000	0.000000	Bone Spring Formation	Word	6387	Hustedia	hessensis
21257	180542	33.092850	-107.230583	Keokuk Limestone	Osagean	111453	Poteriocrinus	nauvooensis
21257	186118	40.550041	-91.384872	Keokuk Limestone	Osagean	111453	Poteriocrinus	nauvooensis
21257	169574	42.000271	-93.500488	Keokuk Limestone	Osagean	111453	Poteriocrinus	nauvooensis
21257	167941	40.396431	-91.339043	Keokuk Limestone	Osagean	111453	Poteriocrinus	nauvooensis
21257	180542	33.092850	-107.230583	Keokuk Limestone	Osagean	1821	Poteriocrinus	briareus
21257	186118	40.550041	-91.384872	Keokuk Limestone	Osagean	1821	Poteriocrinus	briareus
21257	169574	42.000271	-93.500488	Keokuk Limestone	Osagean	1821	Poteriocrinus	briareus
21257	167941	40.396431	-91.339043	Keokuk Limestone	Osagean	1821	Poteriocrinus	briareus
19942	178577	0.000000	0.000000	Great Oolite	Bathonian	5009	Arca	noae
21257	176950	33.092850	-107.230583	Warsaw Formation	Meramecian	106589	Abrotocrinus	unicus
21257	175652	42.000271	-93.500488	Warsaw Formation	Meramecian	106589	Abrotocrinus	unicus
21257	176213	38.250309	-92.500458	Warsaw Formation	Meramecian	106589	Abrotocrinus	unicus
21257	165786	38.973640	-92.743240	Warsaw Formation	Meramecian	106589	Abrotocrinus	unicus
29987	180780	0.000000	0.000000	San Ricardo Formation	Jurassic	90780	Pseudocyclammina
28983	172832	0.000000	0.000000	Lossiemouth Beds	Late Triassic	120405	Leptopleuron
28983	174145	0.000000	0.000000	Elgin Sandstone	Middle Triassic	3845	Telerpeton
12062	169445	0.000000	0.000000	Age Formation	Albian	43750	Crythiosaurus
19368	186042	0.000000	0.000000	Del Salto Formation	Paleozoic	295	Cosmetodon
19368	186042	0.000000	0.000000	Del Salto Formation	Paleozoic	76899	Grammatodon
6046	168856	-24.227409	-65.192078	Lecho Formation	Maastrichtian	11117	Yungavolucris
291	183423	0.000000	0.000000	Semilla Sandstone	Turonian	156511	Protocallianassa	mortoni
2237	175469	0.000000	0.000000	Pakowki Formation	Campanian	136880	Baculites	obtusus
2237	179122	0.000000	0.000000	Pakowki Formation	Santonian	136880	Baculites	obtusus
2237	163776	43.000240	-107.500900	Mesaverde Formation	Campanian	150192	Alphadon	lulli
2237	172088	43.000240	-107.500900	Mesaverde Formation	Judithian	150192	Alphadon	lulli
2237	173879	43.000240	-107.500900	Mesaverde Formation	Lancian	150192	Alphadon	lulli
2237	166647	44.499962	-108.334000	Mesaverde Formation	Campanian	150192	Alphadon	lulli
2237	169389	44.499962	-108.334000	Mesaverde Formation	Judithian	150192	Alphadon	lulli
2237	177813	44.499962	-108.334000	Mesaverde Formation	Lancian	150192	Alphadon	lulli
2237	170599	42.872181	-108.676498	Mesaverde Formation	Campanian	150192	Alphadon	lulli
2237	178969	42.872181	-108.676498	Mesaverde Formation	Judithian	150192	Alphadon	lulli
2237	182829	42.872181	-108.676498	Mesaverde Formation	Lancian	150192	Alphadon	lulli
2237	163776	43.000240	-107.500900	Mesaverde Formation	Campanian	32898	Dryolestidae
2237	172088	43.000240	-107.500900	Mesaverde Formation	Judithian	32898	Dryolestidae
2237	173879	43.000240	-107.500900	Mesaverde Formation	Lancian	32898	Dryolestidae
2237	166647	44.499962	-108.334000	Mesaverde Formation	Campanian	32898	Dryolestidae
2237	169389	44.499962	-108.334000	Mesaverde Formation	Judithian	32898	Dryolestidae
2237	177813	44.499962	-108.334000	Mesaverde Formation	Lancian	32898	Dryolestidae
2237	170599	42.872181	-108.676498	Mesaverde Formation	Campanian	32898	Dryolestidae
2237	178969	42.872181	-108.676498	Mesaverde Formation	Judithian	32898	Dryolestidae
2237	182829	42.872181	-108.676498	Mesaverde Formation	Lancian	32898	Dryolestidae
2237	163776	43.000240	-107.500900	Mesaverde Formation	Campanian	24617	Multituberculata
2237	172088	43.000240	-107.500900	Mesaverde Formation	Judithian	24617	Multituberculata
2237	173879	43.000240	-107.500900	Mesaverde Formation	Lancian	24617	Multituberculata
2237	166647	44.499962	-108.334000	Mesaverde Formation	Campanian	24617	Multituberculata
2237	169389	44.499962	-108.334000	Mesaverde Formation	Judithian	24617	Multituberculata
2237	177813	44.499962	-108.334000	Mesaverde Formation	Lancian	24617	Multituberculata
2237	170599	42.872181	-108.676498	Mesaverde Formation	Campanian	24617	Multituberculata
2237	178969	42.872181	-108.676498	Mesaverde Formation	Judithian	24617	Multituberculata
2237	182829	42.872181	-108.676498	Mesaverde Formation	Lancian	24617	Multituberculata
2237	163776	43.000240	-107.500900	Mesaverde Formation	Campanian	151016	Gypsonictops	lewisi
2237	172088	43.000240	-107.500900	Mesaverde Formation	Judithian	151016	Gypsonictops	lewisi
2237	173879	43.000240	-107.500900	Mesaverde Formation	Lancian	151016	Gypsonictops	lewisi
2237	166647	44.499962	-108.334000	Mesaverde Formation	Campanian	151016	Gypsonictops	lewisi
2237	169389	44.499962	-108.334000	Mesaverde Formation	Judithian	151016	Gypsonictops	lewisi
2237	177813	44.499962	-108.334000	Mesaverde Formation	Lancian	151016	Gypsonictops	lewisi
2237	170599	42.872181	-108.676498	Mesaverde Formation	Campanian	151016	Gypsonictops	lewisi
2237	178969	42.872181	-108.676498	Mesaverde Formation	Judithian	151016	Gypsonictops	lewisi
2237	182829	42.872181	-108.676498	Mesaverde Formation	Lancian	151016	Gypsonictops	lewisi
2237	185035	49.950089	-110.268311	Oldman Formation	Campanian	3746	Alphadon	halleyi
2237	169518	49.950089	-110.268311	Oldman Formation	Judithian	3746	Alphadon	halleyi
2237	170332	52.283329	-117.469002	Oldman Formation	Campanian	3746	Alphadon	halleyi
2237	185239	52.283329	-117.469002	Oldman Formation	Judithian	3746	Alphadon	halleyi
2237	173417	60.108669	-113.642578	Oldman Formation	Campanian	3746	Alphadon	halleyi
2237	175623	60.108669	-113.642578	Oldman Formation	Judithian	3746	Alphadon	halleyi
18882	176891	38.200420	-84.877617	Borden Formation	Osagean	8069	Botryocrinidae
1229	176061	45.423458	-107.489700	Cloverly Formation	Aptian	93133	Trioracodon
1229	170201	45.423458	-107.489700	Cloverly Formation	Late Cretaceous	93133	Trioracodon
1229	185038	44.499962	-108.334000	Cloverly Formation	Aptian	93133	Trioracodon
1229	167067	44.499962	-108.334000	Cloverly Formation	Late Cretaceous	93133	Trioracodon
1229	178304	43.000240	-107.500900	Cloverly Formation	Aptian	93133	Trioracodon
1229	175390	43.000240	-107.500900	Cloverly Formation	Late Cretaceous	93133	Trioracodon
10953	167979	55.256939	-133.021942	Port Refugio Formation	Famennian	159372	Delthyris
10953	181265	55.256939	-133.021942	Port Refugio Formation	Late Devonian	159372	Delthyris
10953	172447	55.265831	-133.351669	Port Refugio Formation	Famennian	159372	Delthyris
10953	178875	55.265831	-133.351669	Port Refugio Formation	Late Devonian	159372	Delthyris
34020	170714	0.000000	0.000000	Quebrada Formation	Oxfordian	7234	Eucynodontia
33201	164982	0.000000	0.000000	Okuhonbetsu Formation	Oligocene	127110	Brigantedinium
33201	167568	0.000000	0.000000	Section Formation	Miocene	98526	Tuberculodinium
33201	164982	0.000000	0.000000	Okuhonbetsu Formation	Oligocene	155144	Operculodinium
33201	186183	0.000000	0.000000	Kawakami Group	Late Oligocene	155144	Operculodinium
33201	183442	0.000000	0.000000	Kawakami Group	Miocene	155144	Operculodinium
595	174642	0.000000	0.000000	Burgess Shale	Middle Cambrian	20128	Ogygopsis
31442	177557	0.000000	0.000000	Drook Formation	Ediacara	159839	Charniodiscus
33201	173871	0.000000	0.000000	Ombetsu Group	Early Oligocene	127110	Brigantedinium
33201	173871	0.000000	0.000000	Ombetsu Group	Early Oligocene	126221	Selenopemphix	nephroides
1229	176061	45.423458	-107.489700	Cloverly Formation	Aptian	2079	Astroconodon
1229	170201	45.423458	-107.489700	Cloverly Formation	Late Cretaceous	2079	Astroconodon
1229	185038	44.499962	-108.334000	Cloverly Formation	Aptian	2079	Astroconodon
1229	167067	44.499962	-108.334000	Cloverly Formation	Late Cretaceous	2079	Astroconodon
1229	178304	43.000240	-107.500900	Cloverly Formation	Aptian	2079	Astroconodon
1229	175390	43.000240	-107.500900	Cloverly Formation	Late Cretaceous	2079	Astroconodon
34020	163800	0.000000	0.000000	Cabras Formation	Middle Triassic	14480	Rusconiodon
595	174642	0.000000	0.000000	Burgess Shale	Middle Cambrian	10822	Wiwaxia	corrugata
34020	163800	0.000000	0.000000	Cabras Formation	Middle Triassic	101092	Andescynodon
33201	163708	0.000000	0.000000	Poronai Formation	Bartonian	89224	Foraminifera
33201	170852	0.000000	0.000000	Poronai Formation	Oligocene	89224	Foraminifera
13102	181509	41.046490	-74.435150	Fossil Brook Member	Middle Cambrian	82615	Trilobites
13102	175905	46.500099	-65.998779	Fossil Brook Member	Middle Cambrian	82615	Trilobites
13102	181509	41.046490	-74.435150	Fossil Brook Member	Middle Cambrian	13555	Eccaparadoxides
13102	175905	46.500099	-65.998779	Fossil Brook Member	Middle Cambrian	13555	Eccaparadoxides
13102	181509	41.046490	-74.435150	Fossil Brook Member	Middle Cambrian	18054	Eccaparadoxides	eteminicus
13102	175905	46.500099	-65.998779	Fossil Brook Member	Middle Cambrian	18054	Eccaparadoxides	eteminicus
13102	183274	46.500099	-65.998779	Brook Formation	Middle Cambrian	13555	Eccaparadoxides
13102	183274	46.500099	-65.998779	Brook Formation	Middle Cambrian	18054	Eccaparadoxides	eteminicus
13102	186949	50.082920	14.466720	Jince Formation	Middle Cambrian	82615	Trilobites
13102	166636	49.750000	15.000000	Jince Formation	Middle Cambrian	82615	Trilobites
13102	177769	0.000000	0.000000	Hanford Brook Formation	Branchian	129666	Kingaspidoides
13102	164713	0.000000	0.000000	Hanford Brook Formation	Middle Cambrian	129666	Kingaspidoides
13102	181509	41.046490	-74.435150	Fossil Brook Member	Middle Cambrian	88200	Paradoxides	eteminicus
13102	175905	46.500099	-65.998779	Fossil Brook Member	Middle Cambrian	88200	Paradoxides	eteminicus
13748	170750	37.548119	-77.446747	Calvert Formation	Hemingfordian	35394	Rhabdosteus
13748	177809	37.548119	-77.446747	Calvert Formation	Serravallian	35394	Rhabdosteus
13748	186359	37.548119	-77.446747	Calvert Formation	Tortonian	35394	Rhabdosteus
13748	170170	37.548119	-77.446747	Calvert Formation	Langhian	35394	Rhabdosteus
13748	169434	37.548119	-77.446747	Calvert Formation	Early Pliocene	35394	Rhabdosteus
13748	183549	37.548119	-77.446747	Calvert Formation	Late Miocene	35394	Rhabdosteus
11960	169494	0.000000	0.000000	Horseshoe Canyon Formation	Tertiary	108436	Troodon
11960	179530	0.000000	0.000000	Horseshoe Canyon Formation	Campanian	108436	Troodon
11960	186715	49.766701	-113.035172	Judith River Group	Campanian	108436	Troodon
11960	169456	49.000011	-110.551567	Judith River Group	Campanian	108436	Troodon
45000	181783	0.000000	0.000000	Willowdale Shale	Telychian	74011	Protaxocrinus
45000	163910	0.000000	0.000000	Thomloe Formation	Aeronian	74011	Protaxocrinus
45000	185536	0.000000	0.000000	Thomloe Formation	Wenlock	74011	Protaxocrinus
44786	184127	0.000000	0.000000	Campito Formation	Botomian	63878	Fallotaspis
44786	171463	0.000000	0.000000	Campito Formation	Atdabanian	63878	Fallotaspis
44731	174961	0.000000	0.000000	Productus Limestone	Wuchiapingian	52232	Pustula
39479	179559	38.250309	-92.500458	Boone Formation	Osagean	17293	Pentremites	elongatus
30009	170243	53.999828	-125.003197	Bad Heart Formation	Coniacian	143303	Cordiceramus	cordiformis
30009	185863	53.999828	-125.003197	Bad Heart Formation	Cenomanian	143303	Cordiceramus	cordiformis
30009	163710	53.999828	-125.003197	Bad Heart Formation	Santonian	143303	Cordiceramus	cordiformis
30009	170243	53.999828	-125.003197	Bad Heart Formation	Coniacian	95736	Cordiceramus
30009	185863	53.999828	-125.003197	Bad Heart Formation	Cenomanian	95736	Cordiceramus
30009	163710	53.999828	-125.003197	Bad Heart Formation	Santonian	95736	Cordiceramus
30009	163806	53.999828	-125.003197	Wapiabi Formation	Coniacian	2427	Inoceramus	exogyroides
30009	185898	53.999828	-125.003197	Wapiabi Formation	Santonian	2427	Inoceramus	exogyroides
31442	186514	60.108669	-113.642578	Mistaken Point Formation	Cambrian	101171	Bradgatia
31442	183657	52.000000	-56.000000	Mistaken Point Formation	Cambrian	101171	Bradgatia
31442	177249	47.499889	-53.498100	Mistaken Point Formation	Cambrian	101171	Bradgatia
30009	169313	12.899310	121.457222	Alberta Group	Santonian	118049	Cardium
30009	184560	12.899310	121.457222	Alberta Group	Coniacian	118049	Cardium
30009	167008	38.500290	-98.500633	Niobrara Formation	Turonian	12227	Clioscaphites	saxitonianus
30009	180199	38.500290	-98.500633	Niobrara Formation	Coniacian	12227	Clioscaphites	saxitonianus
36042	184076	0.000000	0.000000	Denton Clay	Albian	145044	Budaiceras	hyatti
36042	165773	0.000000	0.000000	Denton Clay	Cenomanian	145044	Budaiceras	hyatti
36042	175354	33.004009	-97.225853	Grayson Marl	Cenomanian	110414	Ammonites
36042	180190	33.626808	-96.677719	Grayson Marl	Cenomanian	110414	Ammonites
36042	169699	33.639191	-97.212624	Grayson Marl	Cenomanian	110414	Ammonites
18882	186862	0.000000	0.000000	Nada Member	Osagean	48885	Cyathocrinitidae
36042	174418	0.000000	0.000000	Weno Limestone	Albian	110414	Ammonites
36042	184432	32.333481	-96.423592	Main Street Limestone	Cenomanian	56594	Wintonia
36042	178370	31.573780	-97.202782	Main Street Limestone	Cenomanian	56594	Wintonia
36042	175276	32.590141	-97.281403	Main Street Limestone	Cenomanian	56594	Wintonia
12200	186379	0.000000	0.000000	Paw Paw Formation	Albian	41917	Ornithischia
25283	176270	30.216669	109.050003	Changxing Formation	Triassic	89582	Lichuanopora	bancaoensis
25283	164642	30.216669	109.050003	Changxing Formation	Kazanian	89582	Lichuanopora	bancaoensis
25283	178146	30.807369	110.805763	Changxing Formation	Triassic	89582	Lichuanopora	bancaoensis
25283	170609	30.807369	110.805763	Changxing Formation	Kazanian	89582	Lichuanopora	bancaoensis
25283	175501	35.378330	112.753326	Changxing Formation	Triassic	89582	Lichuanopora	bancaoensis
25283	178887	35.378330	112.753326	Changxing Formation	Kazanian	89582	Lichuanopora	bancaoensis
34662	184840	0.000000	0.000000	Tainohata Formation	Middle Eocene	95294	Bivalvia
34662	180337	0.000000	0.000000	Tainohata Formation	Oligocene	95294	Bivalvia
34662	165763	0.000000	0.000000	Kobe Group	Miocene	158459	Mollusca
291	182627	0.000000	0.000000	Semilla Sandstone Member	Late Cretaceous	55992	Callianassa
28165	163663	42.833328	12.833330	Werfen Formation	Olenekian	111471	Nodosaria
10048	173216	0.000000	0.000000	Fredericksburg Group	Albian	101847	Ceratostreon	texanum
1217	185232	38.996769	-110.700668	North Hom Formation	Lancian	163420	Alphadon
25283	176270	30.216669	109.050003	Changxing Formation	Triassic	156884	Disjectopora
25283	164642	30.216669	109.050003	Changxing Formation	Kazanian	156884	Disjectopora
25283	178146	30.807369	110.805763	Changxing Formation	Triassic	156884	Disjectopora
25283	170609	30.807369	110.805763	Changxing Formation	Kazanian	156884	Disjectopora
25283	175501	35.378330	112.753326	Changxing Formation	Triassic	156884	Disjectopora
25283	178887	35.378330	112.753326	Changxing Formation	Kazanian	156884	Disjectopora
35290	176413	0.000000	0.000000	Stormberg Group	Late Triassic	138608	Heterodontosaurus
35290	185681	0.000000	0.000000	Dockum Group	Norian	87257	Pachygenelus
35290	173248	0.000000	0.000000	Dockum Group	Carnian	87257	Pachygenelus
38808	175396	0.000000	0.000000	Globigerina Limestone Formation	Miocene	33263	Hoplocetus
28165	166231	0.000000	0.000000	Bulla Member	Changhsingian	88217	Bellerophon
38808	177193	0.000000	0.000000	Blue Clay	Serravallian	22799	Orbulina
38808	181016	0.000000	0.000000	Blue Clay	Tortonian	22799	Orbulina
38808	179245	0.000000	0.000000	Marys Formation	Late Miocene	79022	Odontoceti
38808	171875	0.000000	0.000000	Marys Formation	Tortonian	79022	Odontoceti
38808	177193	0.000000	0.000000	Blue Clay	Serravallian	150589	Conus
38808	181016	0.000000	0.000000	Blue Clay	Tortonian	150589	Conus
36552	178092	43.000351	-75.499901	Hamilton Group	Givetian	54553	Astraeospongium	acicularis
28165	173355	42.833328	12.833330	Bellerophon Formation	Triassic	22486	Rectocornuspira
254	176749	0.000000	0.000000	Yolde Formation	Turonian	15692	Enchodus	lamberti
19060	180451	0.000000	0.000000	Puerco Formation	Eocene	46850	Helagras	prisciformis
36552	170069	43.000351	-75.499901	Wanakah Shale	Givetian	54553	Astraeospongium	acicularis
35995	180857	0.000000	0.000000	Chispa Summit Formation	Cenomanian	102027	Actinocamax
35995	180857	0.000000	0.000000	Chispa Summit Formation	Cenomanian	116076	Actinocamax	plenus
14200	184185	-28.116671	-64.866669	Rio Turbio Formation	Paleocene	59272	Pholas	pectorosa
14200	185057	-28.116671	-64.866669	Rio Turbio Formation	Late Cretaceous	59272	Pholas	pectorosa
14200	181041	-28.116671	-64.866669	Rio Turbio Formation	Late Eocene	59272	Pholas	pectorosa
40783	175328	43.500000	23.183331	Medicine Formation	Campanian	73774	Cerasinops	hogkissi
40783	175328	43.500000	23.183331	Medicine Formation	Campanian	11680	Cerasinops
40783	176567	52.283329	-117.469002	Milk River Formation	Santonian	11680	Cerasinops
40783	180380	52.283329	-117.469002	Milk River Formation	Campanian	11680	Cerasinops
40361	173506	41.299950	121.219383	Yixian Formation	Barremian	64272	Mesypochrysa	chrysopoides
40361	184452	41.299950	121.219383	Yixian Formation	Aptian	64272	Mesypochrysa	chrysopoides
40361	171370	41.299950	121.219383	Yixian Formation	Hauterivian	64272	Mesypochrysa	chrysopoides
40361	184074	41.000000	123.000000	Yixian Formation	Barremian	64272	Mesypochrysa	chrysopoides
40361	176791	41.000000	123.000000	Yixian Formation	Aptian	64272	Mesypochrysa	chrysopoides
40361	172435	41.000000	123.000000	Yixian Formation	Hauterivian	64272	Mesypochrysa	chrysopoides
40361	171794	35.000000	105.000000	Yixian Formation	Barremian	64272	Mesypochrysa	chrysopoides
40361	177211	35.000000	105.000000	Yixian Formation	Aptian	64272	Mesypochrysa	chrysopoides
40361	181226	35.000000	105.000000	Yixian Formation	Hauterivian	64272	Mesypochrysa	chrysopoides
40361	182281	0.000000	0.000000	Santana Formation	Albian	28538	Neuroptera
40361	182828	0.000000	0.000000	Santana Formation	Aptian	28538	Neuroptera
21257	176950	33.092850	-107.230583	Warsaw Formation	Meramecian	65446	Scaphiocrinus	constrictus
21257	175652	42.000271	-93.500488	Warsaw Formation	Meramecian	65446	Scaphiocrinus	constrictus
21257	176213	38.250309	-92.500458	Warsaw Formation	Meramecian	65446	Scaphiocrinus	constrictus
21257	165786	38.973640	-92.743240	Warsaw Formation	Meramecian	65446	Scaphiocrinus	constrictus
5302	181884	1.000000	38.000000	Maboko Formation	Miocene	61539	Proconsul
5302	181884	1.000000	38.000000	Maboko Formation	Miocene	89853	Victoriapithecus	macinnesi
30499	180537	45.763390	10.115860	Mural Formation	Early Cambrian	103118	Nevadella
19368	178246	0.000000	0.000000	Cameron Creek Formation	Morrowan	143849	Myalina
19368	165784	0.000000	0.000000	Piaui Formation	Desmoinesian	13969	Septimyalina	perattenuata
19792	172993	0.000000	0.000000	Lefkara Formation	Campanian	115840	Bekoma	bidartensis
19792	182936	0.000000	0.000000	Perapedhi Formation	Turonian	119939	Petalospyris	foveolata
19792	171557	0.000000	0.000000	Perapedhi Formation	Campanian	119939	Petalospyris	foveolata
19792	172993	0.000000	0.000000	Lefkara Formation	Campanian	107216	Gansserina	gansseri
32452	174099	0.000000	0.000000	Muyinhe Formation	Triassic	126752	Triassocampe	dumitricai
32452	164772	0.000000	0.000000	Ohio Shale	Late Devonian	47932	Radiolaria
32452	175869	0.000000	0.000000	Ohio Shale	Famennian	47932	Radiolaria
32452	174099	0.000000	0.000000	Muyinhe Formation	Triassic	113260	Archaeospongoprunum
32452	174099	0.000000	0.000000	Muyinhe Formation	Triassic	26609	Pentaspongodiscus
32452	174099	0.000000	0.000000	Muyinhe Formation	Triassic	63402	Triassocampe	sulovensis
32452	174099	0.000000	0.000000	Muyinhe Formation	Triassic	29777	Triassocampe	deweveri
19065	176178	0.000000	0.000000	Torinosu Group	Late Jurassic	140984	Radiolaria
19065	166528	0.000000	0.000000	Torinosu Group	Valanginian	140984	Radiolaria
35305	164696	41.423660	-83.951607	Tecovas Formation	Carnian	104840	Calyptosuchus
30601	175803	39.000271	-105.500832	Morrison Formation	Callovian	118377	Dinochelys	whitei
30601	168361	39.000271	-105.500832	Morrison Formation	Oxfordian	118377	Dinochelys	whitei
30601	175768	39.000271	-105.500832	Morrison Formation	Tithonian	118377	Dinochelys	whitei
30601	175624	39.000271	-105.500832	Morrison Formation	Kimmeridgian	118377	Dinochelys	whitei
30601	164908	39.000271	-105.500832	Morrison Formation	Berriasian	118377	Dinochelys	whitei
30601	165666	43.000240	-107.500900	Morrison Formation	Callovian	118377	Dinochelys	whitei
30601	171387	43.000240	-107.500900	Morrison Formation	Oxfordian	118377	Dinochelys	whitei
30601	166171	43.000240	-107.500900	Morrison Formation	Tithonian	118377	Dinochelys	whitei
30601	168392	43.000240	-107.500900	Morrison Formation	Kimmeridgian	118377	Dinochelys	whitei
30601	165384	43.000240	-107.500900	Morrison Formation	Berriasian	118377	Dinochelys	whitei
12616	184309	0.000000	0.000000	Judith River Beds	Cretaceous	162461	Stegoceras
12616	176170	0.000000	0.000000	Judith River Beds	Late Cretaceous	162461	Stegoceras
4475	169679	8.000000	38.000000	Awash Group	Pliocene	42284	Paraphiomys
4475	185662	8.000000	38.000000	Awash Group	Late Miocene	42284	Paraphiomys
43209	177108	-24.758060	-65.434570	Salta Group	Cretaceous	73229	Notoungulata
43209	166206	-34.000000	-64.000000	Salta Group	Cretaceous	73229	Notoungulata
30312	168500	53.166672	-1.583330	Limestone Formation	Visean	130269	Cladodus	striatus
29159	170130	0.000000	0.000000	Purbeck Beds	Late Jurassic	2705	Ostracoda
29159	175194	0.000000	0.000000	Purbeck Beds	Berriasian	2705	Ostracoda
26601	170975	0.000000	0.000000	Camacho Formation	Huayquerian	162034	Megabradys
26601	170975	0.000000	0.000000	Camacho Formation	Huayquerian	112354	Xenarthra
29159	185655	0.000000	0.000000	Wealden Group	Barremian	2705	Ostracoda
29159	185830	0.000000	0.000000	Wealden Group	Aptian	2705	Ostracoda
30464	170652	0.000000	0.000000	Mount Whyte Formation	Middle Cambrian	155432	Gogia
21257	180542	33.092850	-107.230583	Keokuk Limestone	Osagean	57268	Poteriocrinites	mcadamsi
21257	186118	40.550041	-91.384872	Keokuk Limestone	Osagean	57268	Poteriocrinites	mcadamsi
21257	169574	42.000271	-93.500488	Keokuk Limestone	Osagean	57268	Poteriocrinites	mcadamsi
21257	167941	40.396431	-91.339043	Keokuk Limestone	Osagean	57268	Poteriocrinites	mcadamsi
38701	181060	36.000000	119.000000	Laiyang Formation	Barremian	62234	Insecta
38701	179469	36.000000	119.000000	Laiyang Formation	Berriasian	62234	Insecta
45185	173297	0.000000	0.000000	Purbeck Formations	Cretaceous	87851	Reptilia
45185	174428	0.000000	0.000000	Purbeck Formations	Late Jurassic	87851	Reptilia
45185	173297	0.000000	0.000000	Purbeck Formations	Cretaceous	68604	Hylaeochelys
45185	174428	0.000000	0.000000	Purbeck Formations	Late Jurassic	68604	Hylaeochelys
39707	163671	50.750000	-2.333330	Purbeck Limestone Group	Berriasian	21422	Laurasia
39707	181533	0.000000	0.000000	Purbeck Group	Berriasian	68067	Mammaliaformes
39707	181533	0.000000	0.000000	Purbeck Group	Berriasian	121421	Morganucodonta
43362	167776	-34.000000	-64.000000	Agrio Formation	Hauterivian	49423	Spitidiscus
43362	182181	-34.000000	-64.000000	Agrio Formation	Barremian	49423	Spitidiscus
43362	181011	0.000000	0.000000	Kilian Group	Early Cretaceous	49423	Spitidiscus
43362	185105	0.000000	0.000000	La Mula Member	Barremian	38924	Crioceratites
43362	175552	0.000000	0.000000	La Mula Member	Hauterivian	38924	Crioceratites
43362	167776	-34.000000	-64.000000	Agrio Formation	Hauterivian	57796	Spitidiscus	kilapiae
43362	182181	-34.000000	-64.000000	Agrio Formation	Barremian	57796	Spitidiscus	kilapiae
43362	167776	-34.000000	-64.000000	Agrio Formation	Hauterivian	110414	Ammonites
43362	182181	-34.000000	-64.000000	Agrio Formation	Barremian	110414	Ammonites
21257	166084	42.000271	-93.500488	Burlington Limestone	Meramecian	9271	Cydrocrinus	concinnus
39188	181908	41.299950	121.219383	Yixian Formation	Turonian	50528	Confuciusornis	sanctus
39188	166262	41.299950	121.219383	Yixian Formation	Albian	50528	Confuciusornis	sanctus
39188	180758	41.299950	121.219383	Yixian Formation	Valanginian	50528	Confuciusornis	sanctus
39188	165111	41.299950	121.219383	Yixian Formation	Aptian	50528	Confuciusornis	sanctus
39188	179102	41.299950	121.219383	Yixian Formation	Tithonian	50528	Confuciusornis	sanctus
39188	171197	41.299950	121.219383	Yixian Formation	Hauterivian	50528	Confuciusornis	sanctus
39188	184750	41.299950	121.219383	Yixian Formation	Barremian	50528	Confuciusornis	sanctus
39188	164068	41.299950	121.219383	Yixian Formation	Berriasian	50528	Confuciusornis	sanctus
39188	183932	41.000000	123.000000	Yixian Formation	Turonian	50528	Confuciusornis	sanctus
39188	184882	41.000000	123.000000	Yixian Formation	Albian	50528	Confuciusornis	sanctus
39188	170417	41.000000	123.000000	Yixian Formation	Valanginian	50528	Confuciusornis	sanctus
39188	168718	41.000000	123.000000	Yixian Formation	Aptian	50528	Confuciusornis	sanctus
39188	182626	41.000000	123.000000	Yixian Formation	Tithonian	50528	Confuciusornis	sanctus
39188	173259	41.000000	123.000000	Yixian Formation	Hauterivian	50528	Confuciusornis	sanctus
39188	173391	41.000000	123.000000	Yixian Formation	Barremian	50528	Confuciusornis	sanctus
39188	184264	41.000000	123.000000	Yixian Formation	Berriasian	50528	Confuciusornis	sanctus
39188	174275	35.000000	105.000000	Yixian Formation	Turonian	50528	Confuciusornis	sanctus
39188	167054	35.000000	105.000000	Yixian Formation	Albian	50528	Confuciusornis	sanctus
39188	177356	35.000000	105.000000	Yixian Formation	Valanginian	50528	Confuciusornis	sanctus
39188	175434	35.000000	105.000000	Yixian Formation	Aptian	50528	Confuciusornis	sanctus
39188	183234	35.000000	105.000000	Yixian Formation	Tithonian	50528	Confuciusornis	sanctus
39188	180178	35.000000	105.000000	Yixian Formation	Hauterivian	50528	Confuciusornis	sanctus
39188	178049	35.000000	105.000000	Yixian Formation	Barremian	50528	Confuciusornis	sanctus
39188	185741	35.000000	105.000000	Yixian Formation	Berriasian	50528	Confuciusornis	sanctus
39188	181908	41.299950	121.219383	Yixian Formation	Turonian	71538	Odonata
39188	166262	41.299950	121.219383	Yixian Formation	Albian	71538	Odonata
39188	180758	41.299950	121.219383	Yixian Formation	Valanginian	71538	Odonata
39188	165111	41.299950	121.219383	Yixian Formation	Aptian	71538	Odonata
39188	179102	41.299950	121.219383	Yixian Formation	Tithonian	71538	Odonata
39188	171197	41.299950	121.219383	Yixian Formation	Hauterivian	71538	Odonata
39188	184750	41.299950	121.219383	Yixian Formation	Barremian	71538	Odonata
39188	164068	41.299950	121.219383	Yixian Formation	Berriasian	71538	Odonata
39188	183932	41.000000	123.000000	Yixian Formation	Turonian	71538	Odonata
39188	184882	41.000000	123.000000	Yixian Formation	Albian	71538	Odonata
39188	170417	41.000000	123.000000	Yixian Formation	Valanginian	71538	Odonata
39188	168718	41.000000	123.000000	Yixian Formation	Aptian	71538	Odonata
39188	182626	41.000000	123.000000	Yixian Formation	Tithonian	71538	Odonata
39188	173259	41.000000	123.000000	Yixian Formation	Hauterivian	71538	Odonata
39188	173391	41.000000	123.000000	Yixian Formation	Barremian	71538	Odonata
39188	184264	41.000000	123.000000	Yixian Formation	Berriasian	71538	Odonata
39188	174275	35.000000	105.000000	Yixian Formation	Turonian	71538	Odonata
39188	167054	35.000000	105.000000	Yixian Formation	Albian	71538	Odonata
39188	177356	35.000000	105.000000	Yixian Formation	Valanginian	71538	Odonata
39188	175434	35.000000	105.000000	Yixian Formation	Aptian	71538	Odonata
39188	183234	35.000000	105.000000	Yixian Formation	Tithonian	71538	Odonata
39188	180178	35.000000	105.000000	Yixian Formation	Hauterivian	71538	Odonata
39188	178049	35.000000	105.000000	Yixian Formation	Barremian	71538	Odonata
39188	185741	35.000000	105.000000	Yixian Formation	Berriasian	71538	Odonata
21257	180542	33.092850	-107.230583	Keokuk Limestone	Osagean	12212	Parascytalocrinus	hamiltonensis
21257	186118	40.550041	-91.384872	Keokuk Limestone	Osagean	12212	Parascytalocrinus	hamiltonensis
21257	169574	42.000271	-93.500488	Keokuk Limestone	Osagean	12212	Parascytalocrinus	hamiltonensis
21257	167941	40.396431	-91.339043	Keokuk Limestone	Osagean	12212	Parascytalocrinus	hamiltonensis
40361	173506	41.299950	121.219383	Yixian Formation	Barremian	73742	Myrmeleontidae
40361	184452	41.299950	121.219383	Yixian Formation	Aptian	73742	Myrmeleontidae
40361	171370	41.299950	121.219383	Yixian Formation	Hauterivian	73742	Myrmeleontidae
40361	184074	41.000000	123.000000	Yixian Formation	Barremian	73742	Myrmeleontidae
40361	176791	41.000000	123.000000	Yixian Formation	Aptian	73742	Myrmeleontidae
40361	172435	41.000000	123.000000	Yixian Formation	Hauterivian	73742	Myrmeleontidae
40361	171794	35.000000	105.000000	Yixian Formation	Barremian	73742	Myrmeleontidae
40361	177211	35.000000	105.000000	Yixian Formation	Aptian	73742	Myrmeleontidae
40361	181226	35.000000	105.000000	Yixian Formation	Hauterivian	73742	Myrmeleontidae
40361	180866	0.000000	0.000000	Jehol Group	Aptian	16460	Mesochrysopidae
40361	173506	41.299950	121.219383	Yixian Formation	Barremian	16460	Mesochrysopidae
40361	184452	41.299950	121.219383	Yixian Formation	Aptian	16460	Mesochrysopidae
40361	171370	41.299950	121.219383	Yixian Formation	Hauterivian	16460	Mesochrysopidae
40361	184074	41.000000	123.000000	Yixian Formation	Barremian	16460	Mesochrysopidae
40361	176791	41.000000	123.000000	Yixian Formation	Aptian	16460	Mesochrysopidae
40361	172435	41.000000	123.000000	Yixian Formation	Hauterivian	16460	Mesochrysopidae
40361	171794	35.000000	105.000000	Yixian Formation	Barremian	16460	Mesochrysopidae
40361	177211	35.000000	105.000000	Yixian Formation	Aptian	16460	Mesochrysopidae
40361	181226	35.000000	105.000000	Yixian Formation	Hauterivian	16460	Mesochrysopidae
40361	180866	0.000000	0.000000	Jehol Group	Aptian	65709	Aetheogrammatidae
40361	173506	41.299950	121.219383	Yixian Formation	Barremian	40428	Mesypochrysa
40361	184452	41.299950	121.219383	Yixian Formation	Aptian	40428	Mesypochrysa
40361	171370	41.299950	121.219383	Yixian Formation	Hauterivian	40428	Mesypochrysa
40361	184074	41.000000	123.000000	Yixian Formation	Barremian	40428	Mesypochrysa
40361	176791	41.000000	123.000000	Yixian Formation	Aptian	40428	Mesypochrysa
40361	172435	41.000000	123.000000	Yixian Formation	Hauterivian	40428	Mesypochrysa
40361	171794	35.000000	105.000000	Yixian Formation	Barremian	40428	Mesypochrysa
40361	177211	35.000000	105.000000	Yixian Formation	Aptian	40428	Mesypochrysa
40361	181226	35.000000	105.000000	Yixian Formation	Hauterivian	40428	Mesypochrysa
13748	170750	37.548119	-77.446747	Calvert Formation	Hemingfordian	75821	Orycterocetus
13748	177809	37.548119	-77.446747	Calvert Formation	Serravallian	75821	Orycterocetus
13748	186359	37.548119	-77.446747	Calvert Formation	Tortonian	75821	Orycterocetus
13748	170170	37.548119	-77.446747	Calvert Formation	Langhian	75821	Orycterocetus
13748	169434	37.548119	-77.446747	Calvert Formation	Early Pliocene	75821	Orycterocetus
13748	183549	37.548119	-77.446747	Calvert Formation	Late Miocene	75821	Orycterocetus
40361	173506	41.299950	121.219383	Yixian Formation	Barremian	161183	Alloepipsychopsis
40361	184452	41.299950	121.219383	Yixian Formation	Aptian	161183	Alloepipsychopsis
40361	171370	41.299950	121.219383	Yixian Formation	Hauterivian	161183	Alloepipsychopsis
40361	184074	41.000000	123.000000	Yixian Formation	Barremian	161183	Alloepipsychopsis
40361	176791	41.000000	123.000000	Yixian Formation	Aptian	161183	Alloepipsychopsis
40361	172435	41.000000	123.000000	Yixian Formation	Hauterivian	161183	Alloepipsychopsis
40361	171794	35.000000	105.000000	Yixian Formation	Barremian	161183	Alloepipsychopsis
40361	177211	35.000000	105.000000	Yixian Formation	Aptian	161183	Alloepipsychopsis
40361	181226	35.000000	105.000000	Yixian Formation	Hauterivian	161183	Alloepipsychopsis
40361	173506	41.299950	121.219383	Yixian Formation	Barremian	109864	Kalligrammatidae
40361	184452	41.299950	121.219383	Yixian Formation	Aptian	109864	Kalligrammatidae
40361	171370	41.299950	121.219383	Yixian Formation	Hauterivian	109864	Kalligrammatidae
40361	184074	41.000000	123.000000	Yixian Formation	Barremian	109864	Kalligrammatidae
40361	176791	41.000000	123.000000	Yixian Formation	Aptian	109864	Kalligrammatidae
40361	172435	41.000000	123.000000	Yixian Formation	Hauterivian	109864	Kalligrammatidae
40361	171794	35.000000	105.000000	Yixian Formation	Barremian	109864	Kalligrammatidae
40361	177211	35.000000	105.000000	Yixian Formation	Aptian	109864	Kalligrammatidae
40361	181226	35.000000	105.000000	Yixian Formation	Hauterivian	109864	Kalligrammatidae
40361	173506	41.299950	121.219383	Yixian Formation	Barremian	120802	Polystoechotidae
40361	184452	41.299950	121.219383	Yixian Formation	Aptian	120802	Polystoechotidae
40361	171370	41.299950	121.219383	Yixian Formation	Hauterivian	120802	Polystoechotidae
40361	184074	41.000000	123.000000	Yixian Formation	Barremian	120802	Polystoechotidae
40361	176791	41.000000	123.000000	Yixian Formation	Aptian	120802	Polystoechotidae
40361	172435	41.000000	123.000000	Yixian Formation	Hauterivian	120802	Polystoechotidae
40361	171794	35.000000	105.000000	Yixian Formation	Barremian	120802	Polystoechotidae
40361	177211	35.000000	105.000000	Yixian Formation	Aptian	120802	Polystoechotidae
40361	181226	35.000000	105.000000	Yixian Formation	Hauterivian	120802	Polystoechotidae
40361	173506	41.299950	121.219383	Yixian Formation	Barremian	29015	Alloepipsychopsis	lata
40361	184452	41.299950	121.219383	Yixian Formation	Aptian	29015	Alloepipsychopsis	lata
40361	171370	41.299950	121.219383	Yixian Formation	Hauterivian	29015	Alloepipsychopsis	lata
40361	184074	41.000000	123.000000	Yixian Formation	Barremian	29015	Alloepipsychopsis	lata
40361	176791	41.000000	123.000000	Yixian Formation	Aptian	29015	Alloepipsychopsis	lata
40361	172435	41.000000	123.000000	Yixian Formation	Hauterivian	29015	Alloepipsychopsis	lata
40361	171794	35.000000	105.000000	Yixian Formation	Barremian	29015	Alloepipsychopsis	lata
40361	177211	35.000000	105.000000	Yixian Formation	Aptian	29015	Alloepipsychopsis	lata
40361	181226	35.000000	105.000000	Yixian Formation	Hauterivian	29015	Alloepipsychopsis	lata
40361	173506	41.299950	121.219383	Yixian Formation	Barremian	139453	Undulopsychopsis	alexi
40361	184452	41.299950	121.219383	Yixian Formation	Aptian	139453	Undulopsychopsis	alexi
40361	171370	41.299950	121.219383	Yixian Formation	Hauterivian	139453	Undulopsychopsis	alexi
40361	184074	41.000000	123.000000	Yixian Formation	Barremian	139453	Undulopsychopsis	alexi
40361	176791	41.000000	123.000000	Yixian Formation	Aptian	139453	Undulopsychopsis	alexi
40361	172435	41.000000	123.000000	Yixian Formation	Hauterivian	139453	Undulopsychopsis	alexi
40361	171794	35.000000	105.000000	Yixian Formation	Barremian	139453	Undulopsychopsis	alexi
40361	177211	35.000000	105.000000	Yixian Formation	Aptian	139453	Undulopsychopsis	alexi
40361	181226	35.000000	105.000000	Yixian Formation	Hauterivian	139453	Undulopsychopsis	alexi
40361	173506	41.299950	121.219383	Yixian Formation	Barremian	104583	Psychopsidae
40361	184452	41.299950	121.219383	Yixian Formation	Aptian	104583	Psychopsidae
40361	171370	41.299950	121.219383	Yixian Formation	Hauterivian	104583	Psychopsidae
40361	184074	41.000000	123.000000	Yixian Formation	Barremian	104583	Psychopsidae
40361	176791	41.000000	123.000000	Yixian Formation	Aptian	104583	Psychopsidae
40361	172435	41.000000	123.000000	Yixian Formation	Hauterivian	104583	Psychopsidae
40361	171794	35.000000	105.000000	Yixian Formation	Barremian	104583	Psychopsidae
40361	177211	35.000000	105.000000	Yixian Formation	Aptian	104583	Psychopsidae
40361	181226	35.000000	105.000000	Yixian Formation	Hauterivian	104583	Psychopsidae
40361	173506	41.299950	121.219383	Yixian Formation	Barremian	65709	Aetheogrammatidae
40361	184452	41.299950	121.219383	Yixian Formation	Aptian	65709	Aetheogrammatidae
40361	171370	41.299950	121.219383	Yixian Formation	Hauterivian	65709	Aetheogrammatidae
40361	184074	41.000000	123.000000	Yixian Formation	Barremian	65709	Aetheogrammatidae
40361	176791	41.000000	123.000000	Yixian Formation	Aptian	65709	Aetheogrammatidae
40361	172435	41.000000	123.000000	Yixian Formation	Hauterivian	65709	Aetheogrammatidae
40361	171794	35.000000	105.000000	Yixian Formation	Barremian	65709	Aetheogrammatidae
40361	177211	35.000000	105.000000	Yixian Formation	Aptian	65709	Aetheogrammatidae
40361	181226	35.000000	105.000000	Yixian Formation	Hauterivian	65709	Aetheogrammatidae
40361	173506	41.299950	121.219383	Yixian Formation	Barremian	142920	Kalligramma	liaoningense
40361	184452	41.299950	121.219383	Yixian Formation	Aptian	142920	Kalligramma	liaoningense
40361	171370	41.299950	121.219383	Yixian Formation	Hauterivian	142920	Kalligramma	liaoningense
40361	184074	41.000000	123.000000	Yixian Formation	Barremian	142920	Kalligramma	liaoningense
40361	176791	41.000000	123.000000	Yixian Formation	Aptian	142920	Kalligramma	liaoningense
40361	172435	41.000000	123.000000	Yixian Formation	Hauterivian	142920	Kalligramma	liaoningense
40361	171794	35.000000	105.000000	Yixian Formation	Barremian	142920	Kalligramma	liaoningense
40361	177211	35.000000	105.000000	Yixian Formation	Aptian	142920	Kalligramma	liaoningense
40361	181226	35.000000	105.000000	Yixian Formation	Hauterivian	142920	Kalligramma	liaoningense
40361	173506	41.299950	121.219383	Yixian Formation	Barremian	156396	Sophogramma
40361	184452	41.299950	121.219383	Yixian Formation	Aptian	156396	Sophogramma
40361	171370	41.299950	121.219383	Yixian Formation	Hauterivian	156396	Sophogramma
40361	184074	41.000000	123.000000	Yixian Formation	Barremian	156396	Sophogramma
40361	176791	41.000000	123.000000	Yixian Formation	Aptian	156396	Sophogramma
40361	172435	41.000000	123.000000	Yixian Formation	Hauterivian	156396	Sophogramma
40361	171794	35.000000	105.000000	Yixian Formation	Barremian	156396	Sophogramma
40361	177211	35.000000	105.000000	Yixian Formation	Aptian	156396	Sophogramma
40361	181226	35.000000	105.000000	Yixian Formation	Hauterivian	156396	Sophogramma
40361	180426	36.000000	119.000000	Laiyang Formation	Barremian	46604	Proctotrupoidea
40361	181255	36.000000	119.000000	Laiyang Formation	Berriasian	46604	Proctotrupoidea
40361	172934	35.000000	105.000000	Laiyang Formation	Barremian	46604	Proctotrupoidea
40361	164873	35.000000	105.000000	Laiyang Formation	Berriasian	46604	Proctotrupoidea
40361	173506	41.299950	121.219383	Yixian Formation	Barremian	92083	Ascalochrysa	megaptera
40361	184452	41.299950	121.219383	Yixian Formation	Aptian	92083	Ascalochrysa	megaptera
40361	171370	41.299950	121.219383	Yixian Formation	Hauterivian	92083	Ascalochrysa	megaptera
40361	184074	41.000000	123.000000	Yixian Formation	Barremian	92083	Ascalochrysa	megaptera
40361	176791	41.000000	123.000000	Yixian Formation	Aptian	92083	Ascalochrysa	megaptera
40361	172435	41.000000	123.000000	Yixian Formation	Hauterivian	92083	Ascalochrysa	megaptera
40361	171794	35.000000	105.000000	Yixian Formation	Barremian	92083	Ascalochrysa	megaptera
40361	177211	35.000000	105.000000	Yixian Formation	Aptian	92083	Ascalochrysa	megaptera
40361	181226	35.000000	105.000000	Yixian Formation	Hauterivian	92083	Ascalochrysa	megaptera
40361	173506	41.299950	121.219383	Yixian Formation	Barremian	149116	Mesascalaphus
40361	184452	41.299950	121.219383	Yixian Formation	Aptian	149116	Mesascalaphus
40361	171370	41.299950	121.219383	Yixian Formation	Hauterivian	149116	Mesascalaphus
40361	184074	41.000000	123.000000	Yixian Formation	Barremian	149116	Mesascalaphus
40361	176791	41.000000	123.000000	Yixian Formation	Aptian	149116	Mesascalaphus
40361	172435	41.000000	123.000000	Yixian Formation	Hauterivian	149116	Mesascalaphus
40361	171794	35.000000	105.000000	Yixian Formation	Barremian	149116	Mesascalaphus
40361	177211	35.000000	105.000000	Yixian Formation	Aptian	149116	Mesascalaphus
40361	181226	35.000000	105.000000	Yixian Formation	Hauterivian	149116	Mesascalaphus
40361	173506	41.299950	121.219383	Yixian Formation	Barremian	28538	Neuroptera
40361	184452	41.299950	121.219383	Yixian Formation	Aptian	28538	Neuroptera
40361	171370	41.299950	121.219383	Yixian Formation	Hauterivian	28538	Neuroptera
40361	184074	41.000000	123.000000	Yixian Formation	Barremian	28538	Neuroptera
40361	176791	41.000000	123.000000	Yixian Formation	Aptian	28538	Neuroptera
40361	172435	41.000000	123.000000	Yixian Formation	Hauterivian	28538	Neuroptera
40361	171794	35.000000	105.000000	Yixian Formation	Barremian	28538	Neuroptera
40361	177211	35.000000	105.000000	Yixian Formation	Aptian	28538	Neuroptera
40361	181226	35.000000	105.000000	Yixian Formation	Hauterivian	28538	Neuroptera
40361	173506	41.299950	121.219383	Yixian Formation	Barremian	12878	Lembochrysa	polyneura
40361	184452	41.299950	121.219383	Yixian Formation	Aptian	12878	Lembochrysa	polyneura
40361	171370	41.299950	121.219383	Yixian Formation	Hauterivian	12878	Lembochrysa	polyneura
40361	184074	41.000000	123.000000	Yixian Formation	Barremian	12878	Lembochrysa	polyneura
40361	176791	41.000000	123.000000	Yixian Formation	Aptian	12878	Lembochrysa	polyneura
40361	172435	41.000000	123.000000	Yixian Formation	Hauterivian	12878	Lembochrysa	polyneura
40361	171794	35.000000	105.000000	Yixian Formation	Barremian	12878	Lembochrysa	polyneura
40361	177211	35.000000	105.000000	Yixian Formation	Aptian	12878	Lembochrysa	polyneura
40361	181226	35.000000	105.000000	Yixian Formation	Hauterivian	12878	Lembochrysa	polyneura
42494	183958	0.000000	0.000000	Allen Formation	Maastrichtian	150530	Ornithopoda
42494	170924	0.000000	0.000000	Allen Formation	Campanian	150530	Ornithopoda
42494	165911	43.500000	23.183331	Medicine Formation	Campanian	118716	Triprismatoolithus	stephensi
42494	176513	43.500000	23.183331	Medicine Formation	Judithian	118716	Triprismatoolithus	stephensi
14839	181129	-29.500000	28.250000	Elliot Formation	Hettangian	123456	Lesothosaurus	diagnosticus
43221	186852	0.000000	0.000000	Fossil Butte Member	Early Eocene	18670	Crossopholis	magnicaudatus
12234	170887	0.000000	0.000000	Cornbrash Formation	Callovian	26858	Lexovisaurus
10048	179292	38.500290	-98.500633	Kiowa Formation	Albian	101847	Ceratostreon	texanum
14200	184185	-28.116671	-64.866669	Rio Turbio Formation	Paleocene	18737	Corbula
14200	185057	-28.116671	-64.866669	Rio Turbio Formation	Late Cretaceous	18737	Corbula
14200	181041	-28.116671	-64.866669	Rio Turbio Formation	Late Eocene	18737	Corbula
12234	170887	0.000000	0.000000	Cornbrash Formation	Callovian	14603	Oppelia
577	181003	0.000000	0.000000	Murdock Mountain Formation	Wordian	9452	Bryozoa
577	164145	0.000000	0.000000	Murdock Mountain Formation	Kazanian	9452	Bryozoa
8723	164427	41.694592	-106.930611	Hanna Formation	Torrejonian	47015	Allotheria
35322	163676	0.000000	0.000000	Bull Canyon Formation	Norian	42655	Metoposauridae
12231	184689	0.000000	0.000000	Trichinopoly Group	Coniacian	128510	Dravidosaurus	blanfordi
45974	174010	0.000000	0.000000	Hsanda Gol Formation	Early Oligocene	31477	Rodentia
577	174312	0.000000	0.000000	Xarla Formation	Kazanian	18749	Tabulipora	colvillensis
577	172763	0.000000	0.000000	Xarla Formation	Guadalupian	18749	Tabulipora	colvillensis
14368	173442	0.000000	0.000000	Ziliujiang Formation	Early Jurassic	68712	Sanpasaurus
10048	179292	38.500290	-98.500633	Kiowa Formation	Albian	48744	Peilinia	levicostata
35292	168141	0.000000	0.000000	Mccoy Brook Formation	Early Jurassic	102486	Protosuchus	richardsoni
35292	172835	0.000000	0.000000	Mccoy Brook Formation	Hettangian	102486	Protosuchus	richardsoni
35292	168141	0.000000	0.000000	Mccoy Brook Formation	Early Jurassic	85880	Rhynchocephalia
35292	172835	0.000000	0.000000	Mccoy Brook Formation	Hettangian	85880	Rhynchocephalia
12234	182285	0.000000	0.000000	Hook Norton Member	Bajocian	28286	Parkinsonia	convergens
12234	178755	51.833328	-1.250000	Hill Formation	Bathonian	147980	Asphinctites	tenuiplicatus
12234	170887	0.000000	0.000000	Cornbrash Formation	Callovian	137843	Procerites
3310	177886	43.000240	-107.500900	Lance Formation	Judithian	25686	Mesodma	formosa
3310	176021	43.000240	-107.500900	Lance Formation	Campanian	25686	Mesodma	formosa
3310	180739	43.000240	-107.500900	Lance Formation	Torrejonian	25686	Mesodma	formosa
3310	177886	43.000240	-107.500900	Lance Formation	Judithian	152454	Pediomys
3310	176021	43.000240	-107.500900	Lance Formation	Campanian	152454	Pediomys
3310	180739	43.000240	-107.500900	Lance Formation	Torrejonian	152454	Pediomys
18882	176891	38.200420	-84.877617	Borden Formation	Osagean	84548	Uperocrinus
3310	177886	43.000240	-107.500900	Lance Formation	Judithian	70477	Pediomys	krejcii
3310	176021	43.000240	-107.500900	Lance Formation	Campanian	70477	Pediomys	krejcii
3310	180739	43.000240	-107.500900	Lance Formation	Torrejonian	70477	Pediomys	krejcii
577	180806	38.917061	-77.000252	Mission Argillite	Wordian	3724	Rhombotrypella	kettlensis
577	170184	38.917061	-77.000252	Mission Argillite	Kazanian	3724	Rhombotrypella	kettlensis
9879	170554	0.000000	0.000000	Bauru Formation	Maastrichtian	104638	Peirosaurus	tormini
9879	167709	0.000000	0.000000	Bauru Formation	Campanian	104638	Peirosaurus	tormini
28165	163663	42.833328	12.833330	Werfen Formation	Olenekian	117710	Nodosinelloides
685	173727	52.283329	-117.469002	Judith River Formation	Judithian	86795	Plesiobaena	antiqua
685	184662	52.283329	-117.469002	Judith River Formation	Campanian	86795	Plesiobaena	antiqua
685	173727	52.283329	-117.469002	Judith River Formation	Judithian	132570	Baena	pulchra
685	184662	52.283329	-117.469002	Judith River Formation	Campanian	132570	Baena	pulchra
685	181880	34.500340	-106.000847	Kirtland Formation	Maastrichtian	135285	Boremys
685	179440	34.500340	-106.000847	Kirtland Formation	Campanian	135285	Boremys
685	170196	36.508469	-108.320602	Kirtland Formation	Maastrichtian	135285	Boremys
685	185994	36.508469	-108.320602	Kirtland Formation	Campanian	135285	Boremys
12297	177085	37.548119	-77.446747	Calvert Formation	Hemingfordian	75821	Orycterocetus
12297	170035	37.548119	-77.446747	Calvert Formation	Serravallian	75821	Orycterocetus
12297	172929	37.548119	-77.446747	Calvert Formation	Tortonian	75821	Orycterocetus
12297	175297	37.548119	-77.446747	Calvert Formation	Langhian	75821	Orycterocetus
12297	177479	37.548119	-77.446747	Calvert Formation	Early Pliocene	75821	Orycterocetus
12297	165897	37.548119	-77.446747	Calvert Formation	Late Miocene	75821	Orycterocetus
34154	166296	0.000000	0.000000	Hasler Formation	Albian	59389	Lophidiaster	silentiensis
7230	182306	0.000000	0.000000	Delorme Group	Homerian	80856	Mackenziurus	reimeri
7230	172745	0.000000	0.000000	Delorme Group	Sheinwoodian	80856	Mackenziurus	reimeri
7230	172521	0.000000	0.000000	Pentamerus Beds	Aeronian	119374	Nucleurus	diabolus
7230	180974	64.749771	-132.254059	Whittaker Formation	Telychian	25788	Curriella	clancyi
6988	176195	0.000000	0.000000	Nicolet River Formation	Shermanian	135619	Cryptolithus
6988	183863	0.000000	0.000000	Salona Formation	Middle Ordovician	135619	Cryptolithus
6988	179232	0.000000	0.000000	Salona Formation	Cincinnatian	135619	Cryptolithus
6988	179048	0.000000	0.000000	Coburn Formations	Middle Ordovician	135619	Cryptolithus
6988	176195	0.000000	0.000000	Nicolet River Formation	Shermanian	135165	Cryptolithus	bellulus
36552	170069	43.000351	-75.499901	Wanakah Shale	Givetian	66041	Gondekia	lancifer
30252	180321	0.000000	0.000000	Oboradani Formation	Carboniferous	245	Hemigordius
22813	168414	0.000000	0.000000	Trenton Group	Middle Ordovician	139597	Ectenocrinus
18929	171351	36.560532	-114.603882	Toroweap Formation	Kungurian	158272	Wjatkella	permiana
18929	165659	36.560532	-114.603882	Toroweap Formation	Artinskian	158272	Wjatkella	permiana
18929	164227	36.560532	-114.603882	Toroweap Formation	Kazanian	158272	Wjatkella	permiana
18929	171351	36.560532	-114.603882	Toroweap Formation	Kungurian	27477	Polypora
18929	165659	36.560532	-114.603882	Toroweap Formation	Artinskian	27477	Polypora
18929	164227	36.560532	-114.603882	Toroweap Formation	Kazanian	27477	Polypora
18929	171351	36.560532	-114.603882	Toroweap Formation	Kungurian	137406	Polypora	sargaensis
18929	165659	36.560532	-114.603882	Toroweap Formation	Artinskian	137406	Polypora	sargaensis
18929	164227	36.560532	-114.603882	Toroweap Formation	Kazanian	137406	Polypora	sargaensis
18929	171351	36.560532	-114.603882	Toroweap Formation	Kungurian	20300	Wjatkella
18929	165659	36.560532	-114.603882	Toroweap Formation	Artinskian	20300	Wjatkella
18929	164227	36.560532	-114.603882	Toroweap Formation	Kazanian	20300	Wjatkella
18929	171351	36.560532	-114.603882	Toroweap Formation	Kungurian	67227	Reteporidra
18929	165659	36.560532	-114.603882	Toroweap Formation	Artinskian	67227	Reteporidra
18929	164227	36.560532	-114.603882	Toroweap Formation	Kazanian	67227	Reteporidra
34154	174394	43.000240	-107.500900	Sundance Formation	Callovian	127395	Astropecten	pewei
34154	181677	43.000240	-107.500900	Sundance Formation	Bathonian	127395	Astropecten	pewei
34154	185737	43.000240	-107.500900	Sundance Formation	Oxfordian	127395	Astropecten	pewei
32683	167619	0.000000	0.000000	Zhujiaqing Formation	Botomian	140200	Tannuolina	zhangwentangi
34154	186377	52.283329	-117.469002	Cardium Formation	Turonian	152693	Tethyaster
18263	171851	44.000130	-120.501389	John Day Formation	Late Oligocene	163103	Geomyoidea
18263	179076	44.000130	-120.501389	John Day Formation	Hemingfordian	163103	Geomyoidea
18263	171851	44.000130	-120.501389	John Day Formation	Late Oligocene	136754	Parahippus
18263	179076	44.000130	-120.501389	John Day Formation	Hemingfordian	136754	Parahippus
18263	171851	44.000130	-120.501389	John Day Formation	Late Oligocene	154583	Entoptychus
18263	179076	44.000130	-120.501389	John Day Formation	Hemingfordian	154583	Entoptychus
18263	171851	44.000130	-120.501389	John Day Formation	Late Oligocene	125881	Dyticonastis	rensbergeri
18263	179076	44.000130	-120.501389	John Day Formation	Hemingfordian	125881	Dyticonastis	rensbergeri
34154	177305	0.000000	0.000000	Sangre De Cristo Formation	Missourian	80312	Edaphosaurus	alf
34154	179485	0.000000	0.000000	Sangre De Cristo Formation	Permian	80312	Edaphosaurus	alf
34154	181837	60.108669	-113.642578	Star From The Cardium Formation	Late Cretaceous	114635	Tethyaster	albertensis
34154	183554	52.283329	-117.469002	Star From The Cardium Formation	Late Cretaceous	114635	Tethyaster	albertensis
10048	186036	0.000000	0.000000	Tucumcari Formation	Albian	116546	Eopachydiscus	marcianus
5705	165448	37.000278	-110.000961	Chinle Formation	Jurassic	12247	Revueltosaurus
5705	168804	37.000278	-110.000961	Chinle Formation	Carnian	12247	Revueltosaurus
5705	178566	37.000278	-110.000961	Chinle Formation	Norian	12247	Revueltosaurus
5705	175479	33.470951	-85.252167	Chinle Formation	Jurassic	12247	Revueltosaurus
5705	172317	33.470951	-85.252167	Chinle Formation	Carnian	12247	Revueltosaurus
5705	177041	33.470951	-85.252167	Chinle Formation	Norian	12247	Revueltosaurus
11630	178670	0.000000	0.000000	Sinbad Limestone	Olenekian	139457	Naticopsis
11630	172803	0.000000	0.000000	Sinbad Limestone	Early Triassic	139457	Naticopsis
25846	176152	0.000000	0.000000	Williamson Shale	Genesee	6042	Strophomena	comuta
25846	181111	0.000000	0.000000	Williamson Shale	Silurian	6042	Strophomena	comuta
4247	176330	0.000000	0.000000	Hell Creek Formations	Maastrichtian	11696	Aublysodon
37288	171428	-34.000000	-64.000000	Famatina Group	Arenig	92264	Famatinorthis	turneri
848	182275	0.000000	0.000000	Jince Formation	Middle Cambrian	29782	Bohemiella
848	182275	0.000000	0.000000	Jince Formation	Middle Cambrian	147726	Brahimorthis	pompeckiana
10	164299	0.000000	0.000000	Kapp Hanna Formation	Gzhelian	29636	Syzrania
10	186688	0.000000	0.000000	Stage Formation	Tortonian	99649	Syzranella
10	186688	0.000000	0.000000	Stage Formation	Tortonian	3575	Protonodosaria
10	186688	0.000000	0.000000	Stage Formation	Tortonian	77750	Nodosinelloides	randa
44367	172949	0.000000	0.000000	Dalong Formation	Triassic	113917	Robuloides
44367	176084	0.000000	0.000000	Dalong Formation	Changhsingian	113917	Robuloides
5761	168309	46.112652	-101.040337	Harrison Formation	Hemingfordian	158402	Moropus	hollandi
5761	173170	46.112652	-101.040337	Harrison Formation	Middle Miocene	158402	Moropus	hollandi
44367	172949	0.000000	0.000000	Dalong Formation	Triassic	147243	Nodosaria	netschajewi
44367	176084	0.000000	0.000000	Dalong Formation	Changhsingian	147243	Nodosaria	netschajewi
44367	172949	0.000000	0.000000	Dalong Formation	Triassic	119265	Hindeodus	typicalis
44367	176084	0.000000	0.000000	Dalong Formation	Changhsingian	119265	Hindeodus	typicalis
44367	172949	0.000000	0.000000	Dalong Formation	Triassic	134406	Neogondolella	changxingensis
44367	176084	0.000000	0.000000	Dalong Formation	Changhsingian	134406	Neogondolella	changxingensis
11630	178670	0.000000	0.000000	Sinbad Limestone	Olenekian	52723	Meekoceras
11630	172803	0.000000	0.000000	Sinbad Limestone	Early Triassic	52723	Meekoceras
44367	172949	0.000000	0.000000	Dalong Formation	Triassic	69254	Colaniella
44367	176084	0.000000	0.000000	Dalong Formation	Changhsingian	69254	Colaniella
44367	172949	0.000000	0.000000	Dalong Formation	Triassic	120743	Geinitzina	spandeli
44367	176084	0.000000	0.000000	Dalong Formation	Changhsingian	120743	Geinitzina	spandeli
44367	172949	0.000000	0.000000	Dalong Formation	Triassic	33960	Frondicularia	laxa
44367	176084	0.000000	0.000000	Dalong Formation	Changhsingian	33960	Frondicularia	laxa
9853	173003	44.000130	-120.501389	John Day Formation	Hemingfordian	54492	Oreodontidae
9853	164697	44.000130	-120.501389	John Day Formation	Late Miocene	54492	Oreodontidae
9853	182348	44.674858	-120.212517	John Day Formation	Hemingfordian	54492	Oreodontidae
9853	173681	44.674858	-120.212517	John Day Formation	Late Miocene	54492	Oreodontidae
21318	176455	55.000191	-97.000488	Trenton Limestone	Middle Ordovician	139262	Brachiopoda
21318	181378	55.000191	-97.000488	Trenton Limestone	Black River	139262	Brachiopoda
21318	184813	0.000000	0.000000	Niagara Limestone	Clinton	141963	Crinoidea
21318	170375	0.000000	0.000000	Potomac Formation	Jurassic	57976	Sauropoda
21318	174665	0.000000	0.000000	Potomac Formation	Aptian	57976	Sauropoda
21318	171924	0.000000	0.000000	Eastern Sandstone	Cretaceous	82615	Trilobites
21318	171924	0.000000	0.000000	Eastern Sandstone	Cretaceous	6613	Donax
39483	178016	-44.000000	-68.000000	Bajo Barreal Formation	Turonian	125193	Ornithischia
39483	163672	-44.000000	-68.000000	Bajo Barreal Formation	Maastrichtian	125193	Ornithischia
39483	169176	-44.000000	-68.000000	Bajo Barreal Formation	Cenomanian	125193	Ornithischia
39483	183358	-44.000000	-68.000000	Bajo Barreal Formation	Campanian	125193	Ornithischia
39483	178016	-44.000000	-68.000000	Bajo Barreal Formation	Turonian	159855	Titanosauria
39483	163672	-44.000000	-68.000000	Bajo Barreal Formation	Maastrichtian	159855	Titanosauria
39483	169176	-44.000000	-68.000000	Bajo Barreal Formation	Cenomanian	159855	Titanosauria
39483	183358	-44.000000	-68.000000	Bajo Barreal Formation	Campanian	159855	Titanosauria
39483	178016	-44.000000	-68.000000	Bajo Barreal Formation	Turonian	103320	Diplodocoidea
39483	163672	-44.000000	-68.000000	Bajo Barreal Formation	Maastrichtian	103320	Diplodocoidea
39483	169176	-44.000000	-68.000000	Bajo Barreal Formation	Cenomanian	103320	Diplodocoidea
39483	183358	-44.000000	-68.000000	Bajo Barreal Formation	Campanian	103320	Diplodocoidea
39483	178016	-44.000000	-68.000000	Bajo Barreal Formation	Turonian	135061	Demandasaurus
39483	163672	-44.000000	-68.000000	Bajo Barreal Formation	Maastrichtian	135061	Demandasaurus
39483	169176	-44.000000	-68.000000	Bajo Barreal Formation	Cenomanian	135061	Demandasaurus
39483	183358	-44.000000	-68.000000	Bajo Barreal Formation	Campanian	135061	Demandasaurus
21257	180542	33.092850	-107.230583	Keokuk Limestone	Osagean	32083	Scytalocrinus	robustus
21257	186118	40.550041	-91.384872	Keokuk Limestone	Osagean	32083	Scytalocrinus	robustus
21257	169574	42.000271	-93.500488	Keokuk Limestone	Osagean	32083	Scytalocrinus	robustus
21257	167941	40.396431	-91.339043	Keokuk Limestone	Osagean	32083	Scytalocrinus	robustus
39483	178016	-44.000000	-68.000000	Bajo Barreal Formation	Turonian	34535	Limaysaurus
39483	163672	-44.000000	-68.000000	Bajo Barreal Formation	Maastrichtian	34535	Limaysaurus
39483	169176	-44.000000	-68.000000	Bajo Barreal Formation	Cenomanian	34535	Limaysaurus
39483	183358	-44.000000	-68.000000	Bajo Barreal Formation	Campanian	34535	Limaysaurus
377	174872	0.000000	0.000000	Three Forks Formation	Late Devonian	135593	Crurithyris
377	186961	0.000000	0.000000	Three Forks Formation	Famennian	135593	Crurithyris
33453	164075	0.000000	0.000000	Mixed Fauna Beds	Early Triassic	157454	Hindeodus
19952	163675	0.000000	0.000000	Ojo Alamo Formation	Maastrichtian	85111	Alamosaurus
33453	164075	0.000000	0.000000	Mixed Fauna Beds	Early Triassic	145399	Hindeodus	parvus
377	174872	0.000000	0.000000	Three Forks Formation	Late Devonian	160214	Palmatolepis
377	186961	0.000000	0.000000	Three Forks Formation	Famennian	160214	Palmatolepis
6332	185839	39.250210	-116.751190	Thousand Creek Formation	Pliocene	120194	Taxidea
6332	165620	39.250210	-116.751190	Thousand Creek Formation	Hemphillian	120194	Taxidea
6332	185839	39.250210	-116.751190	Thousand Creek Formation	Pliocene	51493	Pliotaxidea
6332	165620	39.250210	-116.751190	Thousand Creek Formation	Hemphillian	51493	Pliotaxidea
6332	181650	37.611881	-120.594093	Mehrten Formation	Hemphillian	68673	Pliotaxidea	garberi
6332	179394	37.611881	-120.594093	Mehrten Formation	Pliocene	68673	Pliotaxidea	garberi
27518	167770	0.000000	0.000000	Swan Hills Member	Frasnian	129439	Stachyodes	spongiosa
27518	171139	0.000000	0.000000	Swan Hills Formation	Devonian	124897	Trupetostroma
29618	184475	52.000000	-56.000000	Mistaken Point Formation	Ediacara	159839	Charniodiscus
29618	173792	52.000000	-56.000000	Mistaken Point Formation	Cambrian	159839	Charniodiscus
21257	166393	40.414558	9.032330	Harrodsburg Limestone	Meramecian	109391	Scaphiocrinus	maniformis
18882	171017	42.000271	-93.500488	Burlington Limestone	Meramecian	80756	Uperocrinus	pyriformis
18882	170666	42.000271	-93.500488	Burlington Limestone	Kinderhookian	80756	Uperocrinus	pyriformis
18882	178951	42.000271	-93.500488	Burlington Limestone	Ivorian	80756	Uperocrinus	pyriformis
11173	176147	34.936279	-77.932938	Castle Hayne Marl	Late Eocene	86165	Pecten	membranosus
11173	179230	34.514938	-77.888870	Castle Hayne Marl	Late Eocene	86165	Pecten	membranosus
11173	165420	35.117222	-77.082626	Castle Hayne Marl	Late Eocene	86165	Pecten	membranosus
11173	165912	34.181412	-77.865608	Castle Hayne Marl	Late Eocene	86165	Pecten	membranosus
29457	183641	36.323681	-91.714867	Lance Formation	Judithian	153799	Aporrhais
29457	186957	36.323681	-91.714867	Lance Formation	Campanian	153799	Aporrhais
29457	171447	36.323681	-91.714867	Lance Formation	Torrejonian	153799	Aporrhais
29457	180479	44.671890	-93.065437	Lance Formation	Judithian	153799	Aporrhais
29457	185215	44.671890	-93.065437	Lance Formation	Campanian	153799	Aporrhais
29457	174345	44.671890	-93.065437	Lance Formation	Torrejonian	153799	Aporrhais
29457	168017	39.000271	-105.500832	Hills Sandstone	Cretaceous	133283	Cantharis
29457	168017	39.000271	-105.500832	Hills Sandstone	Cretaceous	43474	Drepanochilus
29457	168017	39.000271	-105.500832	Hills Sandstone	Cretaceous	146009	Astarte	evansi
29457	183641	36.323681	-91.714867	Lance Formation	Judithian	11445	Ceratops
29457	186957	36.323681	-91.714867	Lance Formation	Campanian	11445	Ceratops
29457	171447	36.323681	-91.714867	Lance Formation	Torrejonian	11445	Ceratops
29457	180479	44.671890	-93.065437	Lance Formation	Judithian	11445	Ceratops
29457	185215	44.671890	-93.065437	Lance Formation	Campanian	11445	Ceratops
29457	174345	44.671890	-93.065437	Lance Formation	Torrejonian	11445	Ceratops
18053	170457	53.550140	-113.468712	Medicine Formation	Campanian	33247	Leidyosuchus
42994	169472	40.000000	127.000000	Machari Formation	Middle Cambrian	147556	Metachangshania	brachypyga
42994	170602	40.000000	127.000000	Machari Formation	Furongian	147556	Metachangshania	brachypyga
18053	170457	53.550140	-113.468712	Medicine Formation	Campanian	7311	Brachyceratops
37141	169212	57.033089	-122.519630	Pardonet Formation	Norian	8033	Tropites	welleri
37141	173697	57.033089	-122.519630	Pardonet Formation	Rhaetian	8033	Tropites	welleri
37141	167164	57.033089	-122.519630	Pardonet Formation	Carnian	8033	Tropites	welleri
37141	182588	55.399860	-122.636368	Pardonet Formation	Norian	8033	Tropites	welleri
37141	166601	55.399860	-122.636368	Pardonet Formation	Rhaetian	8033	Tropites	welleri
37141	181486	55.399860	-122.636368	Pardonet Formation	Carnian	8033	Tropites	welleri
37141	166431	56.166592	-123.069801	Pardonet Formation	Norian	8033	Tropites	welleri
37141	180838	56.166592	-123.069801	Pardonet Formation	Rhaetian	8033	Tropites	welleri
37141	173335	56.166592	-123.069801	Pardonet Formation	Carnian	8033	Tropites	welleri
37141	174056	49.456108	-80.623611	Pardonet Formation	Norian	8033	Tropites	welleri
37141	178626	49.456108	-80.623611	Pardonet Formation	Rhaetian	8033	Tropites	welleri
37141	168946	49.456108	-80.623611	Pardonet Formation	Carnian	8033	Tropites	welleri
37141	184336	53.999828	-125.003197	Pardonet Formation	Norian	8033	Tropites	welleri
37141	181662	53.999828	-125.003197	Pardonet Formation	Rhaetian	8033	Tropites	welleri
37141	174978	53.999828	-125.003197	Pardonet Formation	Carnian	8033	Tropites	welleri
558	179340	39.759998	-98.500000	Deadwood Formation	Sunwaptan	112339	Cedarina	dakotaensis
558	164731	44.500259	-100.250687	Deadwood Formation	Sunwaptan	112339	Cedarina	dakotaensis
36484	163595	16.250000	-61.583328	Pisco Formation	Late Oligocene	78509	Cetacea
36484	172595	0.000000	0.000000	Otuma Formation	Late Eocene	37128	Cynthiacetus	peruvianus
36484	175478	0.000000	0.000000	Otuma Formation	Early Oligocene	37128	Cynthiacetus	peruvianus
36484	185002	39.759998	-98.500000	Castle Hayne Formation	Bartonian	84458	Eocetus
36484	186800	39.759998	-98.500000	Castle Hayne Formation	Late Eocene	84458	Eocetus
18882	171017	42.000271	-93.500488	Burlington Limestone	Meramecian	88477	Coeliocrinus
18882	170666	42.000271	-93.500488	Burlington Limestone	Kinderhookian	88477	Coeliocrinus
18882	178951	42.000271	-93.500488	Burlington Limestone	Ivorian	88477	Coeliocrinus
42994	169472	40.000000	127.000000	Machari Formation	Middle Cambrian	9347	Trilobita
42994	170602	40.000000	127.000000	Machari Formation	Furongian	9347	Trilobita
1209	167468	0.000000	0.000000	Smoky Hollow Member	Turonian	67164	Deltatheridiidae
1209	174203	0.000000	0.000000	Smoky Hollow Member	Cenomanian	67164	Deltatheridiidae
27997	166984	0.000000	0.000000	Dorotea Formation	Maastrichtian	27410	Maorites	densicostatus
18882	171017	42.000271	-93.500488	Burlington Limestone	Meramecian	69015	Synbathocrinus	dentatus
18882	170666	42.000271	-93.500488	Burlington Limestone	Kinderhookian	69015	Synbathocrinus	dentatus
18882	178951	42.000271	-93.500488	Burlington Limestone	Ivorian	69015	Synbathocrinus	dentatus
42994	169472	40.000000	127.000000	Machari Formation	Middle Cambrian	25367	Proceratopyge	promisca
42994	170602	40.000000	127.000000	Machari Formation	Furongian	25367	Proceratopyge	promisca
6354	181554	0.000000	0.000000	Postolonnec Formation	Ordovician	64747	Crozonaspis	struvei
558	179340	39.759998	-98.500000	Deadwood Formation	Sunwaptan	82615	Trilobites
558	164731	44.500259	-100.250687	Deadwood Formation	Sunwaptan	82615	Trilobites
21318	176455	55.000191	-97.000488	Trenton Limestone	Middle Ordovician	6678	Orthoceratidae
21318	181378	55.000191	-97.000488	Trenton Limestone	Black River	6678	Orthoceratidae
21318	176953	0.000000	0.000000	Green Sand	Cretaceous	112877	Asaphus
21318	176953	0.000000	0.000000	Green Sand	Cretaceous	111648	Homalonotus	dekayi
2237	178375	60.108669	-113.642578	Milk River Formation	Campanian	83425	Paracimexomys
18882	176891	38.200420	-84.877617	Borden Formation	Osagean	81310	Decadocrinus
13495	163854	0.000000	0.000000	Heshilafu Formation	Serpukhovian	108298	Gigantoproductus
25712	181277	31.819010	-104.922729	Reef Trail Member	Lopingian	157376	Mckittrickella
13495	163854	0.000000	0.000000	Heshilafu Formation	Serpukhovian	46836	Schizophoria
13495	163854	0.000000	0.000000	Heshilafu Formation	Serpukhovian	52946	Martinia	glabra
13495	163854	0.000000	0.000000	Heshilafu Formation	Serpukhovian	23376	Overtonia
13495	163854	0.000000	0.000000	Heshilafu Formation	Serpukhovian	11560	Echinoconchella	elegans
13495	166605	41.000000	84.000000	Bachu Formation	Tournaisian	36920	Chuiella	aitegouensis
13495	176886	41.000000	84.000000	Bachu Formation	Late Devonian	36920	Chuiella	aitegouensis
13495	166605	41.000000	84.000000	Bachu Formation	Tournaisian	2956	Ptychomaletoechia	panderi
13495	176886	41.000000	84.000000	Bachu Formation	Late Devonian	2956	Ptychomaletoechia	panderi
25504	185113	52.160450	-0.703120	Limestone Formation	Ludlow	103842	Lepidaster
25504	176105	52.160450	-0.703120	Limestone Formation	Hamra	103842	Lepidaster
25504	182225	52.160450	-0.703120	Limestone Formation	Homerian	103842	Lepidaster
25504	185113	52.160450	-0.703120	Limestone Formation	Ludlow	72805	Palasterina	antiqua
25504	176105	52.160450	-0.703120	Limestone Formation	Hamra	72805	Palasterina	antiqua
25504	182225	52.160450	-0.703120	Limestone Formation	Homerian	72805	Palasterina	antiqua
25504	185113	52.160450	-0.703120	Limestone Formation	Ludlow	120221	Mesopalaeaster
25504	176105	52.160450	-0.703120	Limestone Formation	Hamra	120221	Mesopalaeaster
25504	182225	52.160450	-0.703120	Limestone Formation	Homerian	120221	Mesopalaeaster
11630	178670	0.000000	0.000000	Sinbad Limestone	Olenekian	37338	Omphaloptychia
11630	172803	0.000000	0.000000	Sinbad Limestone	Early Triassic	37338	Omphaloptychia
35323	184622	0.000000	0.000000	Bull Canyon Formation	Norian	42655	Metoposauridae
46680	183607	50.750000	-2.333330	Kimmeridge Clay	Kimmeridgian	148608	Pseudospinax
46680	166977	0.000000	0.000000	Solnhofen Limestone	Tithonian	17795	Protospinax	annectans
46680	175579	0.000000	0.000000	Solnhofen Limestone	Late Jurassic	17795	Protospinax	annectans
46680	183607	50.750000	-2.333330	Kimmeridge Clay	Kimmeridgian	17844	Paracestracion	falcifer
26461	170412	-29.000000	24.000000	Beaufort Group	Permian	26108	Spondylolestes
42516	182332	0.000000	0.000000	Purbeck Formations	Cretaceous	23246	Nuthetes
42516	182410	0.000000	0.000000	Purbeck Formations	Late Jurassic	23246	Nuthetes
42516	182332	0.000000	0.000000	Purbeck Formations	Cretaceous	87851	Reptilia
42516	182410	0.000000	0.000000	Purbeck Formations	Late Jurassic	87851	Reptilia
42516	174938	0.000000	0.000000	Hill Formation	Cretaceous	61721	Goniopholis
42516	166818	0.000000	0.000000	Hill Formation	Bathonian	61721	Goniopholis
18882	171017	42.000271	-93.500488	Burlington Limestone	Meramecian	34817	Decadocrinus	scalaris
18882	170666	42.000271	-93.500488	Burlington Limestone	Kinderhookian	34817	Decadocrinus	scalaris
18882	178951	42.000271	-93.500488	Burlington Limestone	Ivorian	34817	Decadocrinus	scalaris
35164	167446	0.000000	0.000000	Helongshan Formation	Early Triassic	46953	Neospathodus
35164	176786	0.000000	0.000000	Helongshan Formation	Griesbachian	46953	Neospathodus
17392	171305	0.000000	0.000000	Helongshan Formation	Early Triassic	46953	Neospathodus
17392	169874	0.000000	0.000000	Helongshan Formation	Griesbachian	46953	Neospathodus
8506	183076	31.227640	34.231998	Hills Formation	Barremian	93474	Tucanopollis	crisopolensis
8506	183076	31.227640	34.231998	Hills Formation	Barremian	28839	Retimonocolpites
8506	183076	31.227640	34.231998	Hills Formation	Barremian	53518	Retimonocolpites	pennyi
8506	183076	31.227640	34.231998	Hills Formation	Barremian	141418	Clavatipollenites
8506	183076	31.227640	34.231998	Hills Formation	Barremian	88913	Clavatipollenites	hughesii
25712	176681	31.250441	-99.250610	Bell Canyon Formation	Lopingian	67916	Toomeyospongiella
25712	183975	31.250441	-99.250610	Bell Canyon Formation	Capitan	67916	Toomeyospongiella
25712	172694	31.250441	-99.250610	Bell Canyon Formation	Capitanian	67916	Toomeyospongiella
25712	175685	31.819010	-104.922729	Bell Canyon Formation	Lopingian	67916	Toomeyospongiella
25712	174032	31.819010	-104.922729	Bell Canyon Formation	Capitan	67916	Toomeyospongiella
25712	181817	31.819010	-104.922729	Bell Canyon Formation	Capitanian	67916	Toomeyospongiella
25712	178547	31.891230	-104.860497	Bell Canyon Formation	Lopingian	67916	Toomeyospongiella
25712	180163	31.891230	-104.860497	Bell Canyon Formation	Capitan	67916	Toomeyospongiella
25712	173084	31.891230	-104.860497	Bell Canyon Formation	Capitanian	67916	Toomeyospongiella
25712	181645	31.185970	-104.356873	Bell Canyon Formation	Lopingian	67916	Toomeyospongiella
25712	181076	31.185970	-104.356873	Bell Canyon Formation	Capitan	67916	Toomeyospongiella
25712	182795	31.185970	-104.356873	Bell Canyon Formation	Capitanian	67916	Toomeyospongiella
8506	183076	31.227640	34.231998	Hills Formation	Barremian	114889	Spheripollenites
8506	183076	31.227640	34.231998	Hills Formation	Barremian	33686	Ephedripites	jansonii
8506	183076	31.227640	34.231998	Hills Formation	Barremian	110038	Inaperturopollenites
8506	183076	31.227640	34.231998	Hills Formation	Barremian	115305	Todisporites
8506	183076	31.227640	34.231998	Hills Formation	Barremian	98043	Leptolepidites
8506	183076	31.227640	34.231998	Hills Formation	Barremian	151350	Cicatricosisporites	orbiculatus
8506	183076	31.227640	34.231998	Hills Formation	Barremian	93939	Biretisporites	potoniaei
8506	183076	31.227640	34.231998	Hills Formation	Barremian	31299	Oligosphaeridium	complex
8506	183076	31.227640	34.231998	Hills Formation	Barremian	116220	Odontochitina
23736	178935	0.000000	0.000000	Ulantatal Formation	Oligocene	14913	Sinolagomys
2237	178375	60.108669	-113.642578	Milk River Formation	Campanian	102622	Paracimexomys	magister
5482	170932	0.000000	0.000000	Koobi Fora Formation	Late Pliocene	641	Paranthropus
5482	182895	0.000000	0.000000	Koobi Fora Formation	Early Pleistocene	641	Paranthropus
5493	174981	0.000000	0.000000	Chiwondo Beds	Pleistocene	40297	Bellamya
5493	178398	0.000000	0.000000	Chiwondo Beds	Late Pliocene	40297	Bellamya
23736	167243	0.000000	0.000000	Tunggur Formation	Middle Miocene	145460	Sivapithecus
5493	174981	0.000000	0.000000	Chiwondo Beds	Pleistocene	47919	Crocodylidae
5493	178398	0.000000	0.000000	Chiwondo Beds	Late Pliocene	47919	Crocodylidae
5493	174981	0.000000	0.000000	Chiwondo Beds	Pleistocene	6585	Unionidae
5493	178398	0.000000	0.000000	Chiwondo Beds	Late Pliocene	6585	Unionidae
5481	166318	0.000000	0.000000	Chiwondo Beds	Pleistocene	96180	Anancus
5481	175209	0.000000	0.000000	Chiwondo Beds	Late Pliocene	96180	Anancus
23736	167243	0.000000	0.000000	Tunggur Formation	Middle Miocene	110827	Dryopithecus
6214	177853	44.076900	-108.473717	Willwood Formation	Paleocene	83013	Scenopagus
6214	171012	40.735561	-95.919449	Willwood Formation	Paleocene	83013	Scenopagus
6214	177853	44.076900	-108.473717	Willwood Formation	Paleocene	151779	Creodonta
6214	171012	40.735561	-95.919449	Willwood Formation	Paleocene	151779	Creodonta
6214	177853	44.076900	-108.473717	Willwood Formation	Paleocene	19975	Apatemys
6214	171012	40.735561	-95.919449	Willwood Formation	Paleocene	19975	Apatemys
6214	177853	44.076900	-108.473717	Willwood Formation	Paleocene	46368	Palaeosinopa	lutreola
6214	171012	40.735561	-95.919449	Willwood Formation	Paleocene	46368	Palaeosinopa	lutreola
6214	177853	44.076900	-108.473717	Willwood Formation	Paleocene	51792	Xenicohippus
6214	171012	40.735561	-95.919449	Willwood Formation	Paleocene	51792	Xenicohippus
6214	177853	44.076900	-108.473717	Willwood Formation	Paleocene	104245	Tetonius
6214	171012	40.735561	-95.919449	Willwood Formation	Paleocene	104245	Tetonius
6214	177853	44.076900	-108.473717	Willwood Formation	Paleocene	68665	Teilhardina
6214	171012	40.735561	-95.919449	Willwood Formation	Paleocene	68665	Teilhardina
44928	172910	0.000000	0.000000	Conemaugh Formation	Missourian	156482	Eoasianites
6214	177853	44.076900	-108.473717	Willwood Formation	Paleocene	23411	Arctodontomys
6214	171012	40.735561	-95.919449	Willwood Formation	Paleocene	23411	Arctodontomys
6214	177853	44.076900	-108.473717	Willwood Formation	Paleocene	86645	Cimolesta
6214	171012	40.735561	-95.919449	Willwood Formation	Paleocene	86645	Cimolesta
6214	177853	44.076900	-108.473717	Willwood Formation	Paleocene	140424	Anagalida
6214	171012	40.735561	-95.919449	Willwood Formation	Paleocene	140424	Anagalida
6214	177853	44.076900	-108.473717	Willwood Formation	Paleocene	143643	Prodiacodon
6214	171012	40.735561	-95.919449	Willwood Formation	Paleocene	143643	Prodiacodon
6214	177853	44.076900	-108.473717	Willwood Formation	Paleocene	92977	Leptictidae
6214	171012	40.735561	-95.919449	Willwood Formation	Paleocene	92977	Leptictidae
18882	171017	42.000271	-93.500488	Burlington Limestone	Meramecian	87912	Taxocrinus
18882	170666	42.000271	-93.500488	Burlington Limestone	Kinderhookian	87912	Taxocrinus
18882	178951	42.000271	-93.500488	Burlington Limestone	Ivorian	87912	Taxocrinus
6214	177853	44.076900	-108.473717	Willwood Formation	Paleocene	129331	Peradectes
6214	171012	40.735561	-95.919449	Willwood Formation	Paleocene	129331	Peradectes
5761	168309	46.112652	-101.040337	Harrison Formation	Hemingfordian	102261	Nothocyon
5761	173170	46.112652	-101.040337	Harrison Formation	Middle Miocene	102261	Nothocyon
6214	177853	44.076900	-108.473717	Willwood Formation	Paleocene	83348	Neoliotomus
6214	171012	40.735561	-95.919449	Willwood Formation	Paleocene	83348	Neoliotomus
6214	177853	44.076900	-108.473717	Willwood Formation	Paleocene	83910	Adapiformes
6214	171012	40.735561	-95.919449	Willwood Formation	Paleocene	83910	Adapiformes
6214	177853	44.076900	-108.473717	Willwood Formation	Paleocene	85167	Phenacolemur
6214	171012	40.735561	-95.919449	Willwood Formation	Paleocene	85167	Phenacolemur
6214	177853	44.076900	-108.473717	Willwood Formation	Paleocene	50182	Microsyops	minuta
6214	171012	40.735561	-95.919449	Willwood Formation	Paleocene	50182	Microsyops	minuta
6214	177853	44.076900	-108.473717	Willwood Formation	Paleocene	85703	Neoliotomus	ultimus
6214	171012	40.735561	-95.919449	Willwood Formation	Paleocene	85703	Neoliotomus	ultimus
6214	177853	44.076900	-108.473717	Willwood Formation	Paleocene	68522	Miacis	exiguus
6214	171012	40.735561	-95.919449	Willwood Formation	Paleocene	68522	Miacis	exiguus
6214	177853	44.076900	-108.473717	Willwood Formation	Paleocene	119399	Vulpavus
6214	171012	40.735561	-95.919449	Willwood Formation	Paleocene	119399	Vulpavus
6214	177853	44.076900	-108.473717	Willwood Formation	Paleocene	2758	Vulpavus	australis
6214	171012	40.735561	-95.919449	Willwood Formation	Paleocene	2758	Vulpavus	australis
6214	177853	44.076900	-108.473717	Willwood Formation	Paleocene	117932	Viverravus	aculus
6214	171012	40.735561	-95.919449	Willwood Formation	Paleocene	117932	Viverravus	aculus
6214	177853	44.076900	-108.473717	Willwood Formation	Paleocene	115870	Didymictis	protenus
6214	171012	40.735561	-95.919449	Willwood Formation	Paleocene	115870	Didymictis	protenus
6214	177853	44.076900	-108.473717	Willwood Formation	Paleocene	26092	Oxyaena
6214	171012	40.735561	-95.919449	Willwood Formation	Paleocene	26092	Oxyaena
6214	177853	44.076900	-108.473717	Willwood Formation	Paleocene	72357	Prolimnocyon
6214	171012	40.735561	-95.919449	Willwood Formation	Paleocene	72357	Prolimnocyon
6214	177853	44.076900	-108.473717	Willwood Formation	Paleocene	97167	Parectypodus
6214	171012	40.735561	-95.919449	Willwood Formation	Paleocene	97167	Parectypodus
6214	177853	44.076900	-108.473717	Willwood Formation	Paleocene	154466	Tritemnodon
6214	171012	40.735561	-95.919449	Willwood Formation	Paleocene	154466	Tritemnodon
6214	177853	44.076900	-108.473717	Willwood Formation	Paleocene	129206	Hyaenodontidae
6214	171012	40.735561	-95.919449	Willwood Formation	Paleocene	129206	Hyaenodontidae
6214	177853	44.076900	-108.473717	Willwood Formation	Paleocene	130656	Didelphodus	absarokae
6214	171012	40.735561	-95.919449	Willwood Formation	Paleocene	130656	Didelphodus	absarokae
23736	174702	0.000000	0.000000	Gaozhuang Formation	Early Pliocene	65936	Nyctereutes
6214	177853	44.076900	-108.473717	Willwood Formation	Paleocene	4528	Hyracotheriidae
6214	171012	40.735561	-95.919449	Willwood Formation	Paleocene	4528	Hyracotheriidae
6214	177853	44.076900	-108.473717	Willwood Formation	Paleocene	34480	Phenacodontidae
6214	171012	40.735561	-95.919449	Willwood Formation	Paleocene	34480	Phenacodontidae
6214	177853	44.076900	-108.473717	Willwood Formation	Paleocene	8411	Tillodontia
6214	171012	40.735561	-95.919449	Willwood Formation	Paleocene	8411	Tillodontia
6214	177853	44.076900	-108.473717	Willwood Formation	Paleocene	47786	Microsyops	latidens
6214	171012	40.735561	-95.919449	Willwood Formation	Paleocene	47786	Microsyops	latidens
6214	177853	44.076900	-108.473717	Willwood Formation	Paleocene	134425	Viverravus
6214	171012	40.735561	-95.919449	Willwood Formation	Paleocene	134425	Viverravus
6214	177853	44.076900	-108.473717	Willwood Formation	Paleocene	4704	Didymictis
6214	171012	40.735561	-95.919449	Willwood Formation	Paleocene	4704	Didymictis
6214	177853	44.076900	-108.473717	Willwood Formation	Paleocene	129467	Miacidae
6214	171012	40.735561	-95.919449	Willwood Formation	Paleocene	129467	Miacidae
6214	177853	44.076900	-108.473717	Willwood Formation	Paleocene	75616	Didelphodus
6214	171012	40.735561	-95.919449	Willwood Formation	Paleocene	75616	Didelphodus
579	179904	-82.676277	8.789060	Taylor Formation	Floran	106577	Amphoton
579	167970	-84.336983	166.519775	Taylor Formation	Floran	106577	Amphoton
10957	183221	0.000000	0.000000	Smithwick Formation	Atokan	141004	Apotocardium
10957	183221	0.000000	0.000000	Smithwick Formation	Atokan	68973	Apotocardium	lanterna
23736	174702	0.000000	0.000000	Gaozhuang Formation	Early Pliocene	72667	Hipparion
23736	174702	0.000000	0.000000	Gaozhuang Formation	Early Pliocene	93164	Plesiohipparion
5761	168309	46.112652	-101.040337	Harrison Formation	Hemingfordian	57150	Leptocyon
5761	173170	46.112652	-101.040337	Harrison Formation	Middle Miocene	57150	Leptocyon
18882	176891	38.200420	-84.877617	Borden Formation	Osagean	88477	Coeliocrinus
23482	185650	60.108669	-113.642578	Judith River Group	Campanian	122940	Neoceratopsia
23482	174578	52.283329	-117.469002	Horseshoe Canyon Formation	Tertiary	97606	Ceratopsia
23482	178705	52.283329	-117.469002	Horseshoe Canyon Formation	Campanian	97606	Ceratopsia
23482	166808	43.000240	-107.500900	Lance Formation	Judithian	20940	Leptoceratops	gracilis
23482	167391	43.000240	-107.500900	Lance Formation	Campanian	20940	Leptoceratops	gracilis
23482	168147	43.000240	-107.500900	Lance Formation	Torrejonian	20940	Leptoceratops	gracilis
44661	177000	0.000000	0.000000	Nyadeita Formation	Anisian	113871	Fulgoromorpha
44661	185963	0.000000	0.000000	Maltsevo Group	Triassic	134166	Chaulioditidae
38019	176998	0.000000	0.000000	Arcadia Formation	Early Triassic	38171	Labyrinthodontia
38019	164996	0.000000	0.000000	Arcadia Formation	Barstovian	38171	Labyrinthodontia
5761	185538	0.000000	0.000000	Voorhies Group	Cenozoic	9110	Moropus	elatus
26642	186078	0.000000	0.000000	Hunsriick Slate	Emsian	64118	Lapworthura	lehmanni
26642	184344	0.000000	0.000000	Hunsriick Slate	Early Devonian	64118	Lapworthura	lehmanni
17530	179066	40.099998	121.983330	Qingyan Formation	Anisian	95294	Bivalvia
17530	184836	40.099998	121.983330	Qingyan Formation	Late Triassic	95294	Bivalvia
17530	179066	40.099998	121.983330	Qingyan Formation	Anisian	107541	Curionia	qingyanensis
17530	184836	40.099998	121.983330	Qingyan Formation	Late Triassic	107541	Curionia	qingyanensis
17530	179066	40.099998	121.983330	Qingyan Formation	Anisian	8653	Leidapoconcha	gigantea
17530	184836	40.099998	121.983330	Qingyan Formation	Late Triassic	8653	Leidapoconcha	gigantea
41103	171605	0.000000	0.000000	Ducabrook Formation	Visean	158550	Rhizodontida
25712	176681	31.250441	-99.250610	Bell Canyon Formation	Lopingian	85955	Hexirregularia	nana
25712	183975	31.250441	-99.250610	Bell Canyon Formation	Capitan	85955	Hexirregularia	nana
25712	172694	31.250441	-99.250610	Bell Canyon Formation	Capitanian	85955	Hexirregularia	nana
25712	175685	31.819010	-104.922729	Bell Canyon Formation	Lopingian	85955	Hexirregularia	nana
25712	174032	31.819010	-104.922729	Bell Canyon Formation	Capitan	85955	Hexirregularia	nana
25712	181817	31.819010	-104.922729	Bell Canyon Formation	Capitanian	85955	Hexirregularia	nana
25712	178547	31.891230	-104.860497	Bell Canyon Formation	Lopingian	85955	Hexirregularia	nana
25712	180163	31.891230	-104.860497	Bell Canyon Formation	Capitan	85955	Hexirregularia	nana
25712	173084	31.891230	-104.860497	Bell Canyon Formation	Capitanian	85955	Hexirregularia	nana
25712	181645	31.185970	-104.356873	Bell Canyon Formation	Lopingian	85955	Hexirregularia	nana
25712	181076	31.185970	-104.356873	Bell Canyon Formation	Capitan	85955	Hexirregularia	nana
25712	182795	31.185970	-104.356873	Bell Canyon Formation	Capitanian	85955	Hexirregularia	nana
41103	171605	0.000000	0.000000	Ducabrook Formation	Visean	4282	Rhizodus
41103	171605	0.000000	0.000000	Ducabrook Formation	Visean	145249	Strepsodus
16508	170261	-3.800000	-40.016670	Bauru Group	Campanian	57976	Sauropoda
16508	178772	-3.800000	-40.016670	Bauru Group	Albian	57976	Sauropoda
16508	186003	-3.800000	-40.016670	Bauru Group	Maastrichtian	57976	Sauropoda
16508	171615	-10.000000	-55.000000	Bauru Group	Campanian	57976	Sauropoda
16508	183150	-10.000000	-55.000000	Bauru Group	Albian	57976	Sauropoda
16508	184058	-10.000000	-55.000000	Bauru Group	Maastrichtian	57976	Sauropoda
32141	166056	39.759998	-98.500000	Chinle Formation	Carnian	108434	Placerias
32141	170462	39.759998	-98.500000	Chinle Formation	Rhaetian	108434	Placerias
32141	180395	39.759998	-98.500000	Chinle Formation	Jurassic	108434	Placerias
32141	168858	39.759998	-98.500000	Chinle Formation	Norian	108434	Placerias
45597	182535	0.000000	0.000000	Takena Formation	Late Cretaceous	37073	Orbitolina	texana
45597	173890	0.000000	0.000000	Takena Formation	Albian	37073	Orbitolina	texana
23736	178935	0.000000	0.000000	Ulantatal Formation	Oligocene	89530	Amphechinus
13371	180175	0.000000	0.000000	Main Limestone	Devonian	139262	Brachiopoda
13371	180467	52.500000	-6.666670	Hook Head Formation	Tournaisian	87279	Schellwienella	aspis
28316	169504	0.000000	0.000000	Romualdo Member	Albian	126932	Mawsonia	gigas
28316	183973	0.000000	0.000000	Romualdo Member	Aptian	126932	Mawsonia	gigas
28316	180491	-7.983330	-71.983330	Santana Formation	Albian	54748	Mawsonia
28316	183431	-7.983330	-71.983330	Santana Formation	Aptian	54748	Mawsonia
28316	163863	-28.104340	-53.088612	Santana Formation	Albian	54748	Mawsonia
28316	174064	-28.104340	-53.088612	Santana Formation	Aptian	54748	Mawsonia
28316	169504	0.000000	0.000000	Romualdo Member	Albian	54748	Mawsonia
28316	183973	0.000000	0.000000	Romualdo Member	Aptian	54748	Mawsonia
28316	180491	-7.983330	-71.983330	Santana Formation	Albian	96124	Cladocyclus
28316	183431	-7.983330	-71.983330	Santana Formation	Aptian	96124	Cladocyclus
28316	163863	-28.104340	-53.088612	Santana Formation	Albian	96124	Cladocyclus
28316	174064	-28.104340	-53.088612	Santana Formation	Aptian	96124	Cladocyclus
2668	163956	44.499962	-108.334000	Willwood Formation	Bridgerian	120662	Leptacodon
2668	170187	44.499962	-108.334000	Willwood Formation	Paleocene	120662	Leptacodon
2668	185101	44.499962	-108.334000	Willwood Formation	Clarkforkian	120662	Leptacodon
2668	163956	44.499962	-108.334000	Willwood Formation	Bridgerian	19689	Dartonius
2668	170187	44.499962	-108.334000	Willwood Formation	Paleocene	19689	Dartonius
2668	185101	44.499962	-108.334000	Willwood Formation	Clarkforkian	19689	Dartonius
2668	163956	44.499962	-108.334000	Willwood Formation	Bridgerian	42774	Leptacodon	jepseni
2668	170187	44.499962	-108.334000	Willwood Formation	Paleocene	42774	Leptacodon	jepseni
2668	185101	44.499962	-108.334000	Willwood Formation	Clarkforkian	42774	Leptacodon	jepseni
2668	163956	44.499962	-108.334000	Willwood Formation	Bridgerian	75366	Entomolestes
2668	170187	44.499962	-108.334000	Willwood Formation	Paleocene	75366	Entomolestes
2668	185101	44.499962	-108.334000	Willwood Formation	Clarkforkian	75366	Entomolestes
30009	163806	53.999828	-125.003197	Wapiabi Formation	Coniacian	14298	Inoceramus
30009	185898	53.999828	-125.003197	Wapiabi Formation	Santonian	14298	Inoceramus
36042	175354	33.004009	-97.225853	Grayson Marl	Cenomanian	24682	Engonoceras	serpentinum
36042	180190	33.626808	-96.677719	Grayson Marl	Cenomanian	24682	Engonoceras	serpentinum
36042	169699	33.639191	-97.212624	Grayson Marl	Cenomanian	24682	Engonoceras	serpentinum
6354	167256	0.000000	0.000000	Pissot Formation	Llandeilo	64747	Crozonaspis	struvei
36042	180121	30.648041	-97.600761	Del Rio Clay	Albian	108079	Tetragonites	brazoensis
36042	181252	30.648041	-97.600761	Del Rio Clay	Cenomanian	108079	Tetragonites	brazoensis
36042	185079	31.552380	-97.201790	Del Rio Clay	Albian	108079	Tetragonites	brazoensis
36042	173087	31.552380	-97.201790	Del Rio Clay	Cenomanian	108079	Tetragonites	brazoensis
36042	180740	31.600161	-97.216949	Del Rio Clay	Albian	108079	Tetragonites	brazoensis
36042	181420	31.600161	-97.216949	Del Rio Clay	Cenomanian	108079	Tetragonites	brazoensis
36042	175618	30.895201	-94.190193	Del Rio Clay	Albian	108079	Tetragonites	brazoensis
36042	173887	30.895201	-94.190193	Del Rio Clay	Cenomanian	108079	Tetragonites	brazoensis
36042	180121	30.648041	-97.600761	Del Rio Clay	Albian	134747	Budaiceras
36042	181252	30.648041	-97.600761	Del Rio Clay	Cenomanian	134747	Budaiceras
36042	185079	31.552380	-97.201790	Del Rio Clay	Albian	134747	Budaiceras
36042	173087	31.552380	-97.201790	Del Rio Clay	Cenomanian	134747	Budaiceras
36042	180740	31.600161	-97.216949	Del Rio Clay	Albian	134747	Budaiceras
36042	181420	31.600161	-97.216949	Del Rio Clay	Cenomanian	134747	Budaiceras
36042	175618	30.895201	-94.190193	Del Rio Clay	Albian	134747	Budaiceras
36042	173887	30.895201	-94.190193	Del Rio Clay	Cenomanian	134747	Budaiceras
36042	175354	33.004009	-97.225853	Grayson Marl	Cenomanian	20220	Mariella
36042	180190	33.626808	-96.677719	Grayson Marl	Cenomanian	20220	Mariella
36042	169699	33.639191	-97.212624	Grayson Marl	Cenomanian	20220	Mariella
26067	175085	0.000000	0.000000	Chamtwara Formation	Early Miocene	163374	Namachoerus
18882	186862	0.000000	0.000000	Nada Member	Osagean	87912	Taxocrinus
26064	176589	26.000000	13.000000	Glib Zegdou Formation	Lutetian	125591	Anomaluridae
6354	181554	0.000000	0.000000	Postolonnec Formation	Ordovician	73060	Morgatia	hupei
33389	184069	33.495670	-88.427261	Eutaw Formation	Campanian	70795	Platecarpus	coryphaeus
33389	177798	33.495670	-88.427261	Eutaw Formation	Santonian	70795	Platecarpus	coryphaeus
33389	184069	33.495670	-88.427261	Eutaw Formation	Campanian	99885	Platecarpus	ictericus
33389	177798	33.495670	-88.427261	Eutaw Formation	Santonian	99885	Platecarpus	ictericus
33389	184069	33.495670	-88.427261	Eutaw Formation	Campanian	24694	Platecarpus	tympaniticus
33389	177798	33.495670	-88.427261	Eutaw Formation	Santonian	24694	Platecarpus	tympaniticus
6354	181228	0.000000	0.000000	Traveusot Formation	Llandeilian	110611	Dionide	mareki
6354	181554	0.000000	0.000000	Postolonnec Formation	Ordovician	75014	Neseuretus
33389	184069	33.495670	-88.427261	Eutaw Formation	Campanian	71233	Platecarpus
33389	177798	33.495670	-88.427261	Eutaw Formation	Santonian	71233	Platecarpus
30496	171095	0.000000	0.000000	Teddy Mount Formation	Famennian	147372	Psephodus
36692	165394	0.000000	0.000000	Carpa Formation	Santonian	47292	Notosuchus
36692	165394	0.000000	0.000000	Carpa Formation	Santonian	126799	Wargosuchus
37860	167275	42.840031	-85.478081	Wahoo Limestone	Chesterian	156588	Neognathodus
37860	166916	42.840031	-85.478081	Wahoo Limestone	Permian	156588	Neognathodus
37860	176830	42.840031	-85.478081	Wahoo Limestone	Morrowan	156588	Neognathodus
18882	186862	0.000000	0.000000	Nada Member	Osagean	80183	Synbathocrinus
6354	167256	0.000000	0.000000	Pissot Formation	Llandeilo	43034	Salterocoryphe	salteri
6354	181228	0.000000	0.000000	Traveusot Formation	Llandeilian	45452	Dionide
6214	177853	44.076900	-108.473717	Willwood Formation	Paleocene	128805	Eutheria
6214	171012	40.735561	-95.919449	Willwood Formation	Paleocene	128805	Eutheria
6214	177853	44.076900	-108.473717	Willwood Formation	Paleocene	8104	Palaeosinopa
6214	171012	40.735561	-95.919449	Willwood Formation	Paleocene	8104	Palaeosinopa
6214	177853	44.076900	-108.473717	Willwood Formation	Paleocene	155223	Populus	wyomingiana
6214	171012	40.735561	-95.919449	Willwood Formation	Paleocene	155223	Populus	wyomingiana
6214	177853	44.076900	-108.473717	Willwood Formation	Paleocene	20182	Microsyops
6214	171012	40.735561	-95.919449	Willwood Formation	Paleocene	20182	Microsyops
6214	177853	44.076900	-108.473717	Willwood Formation	Paleocene	159311	Esthonyx	grangeri
6214	171012	40.735561	-95.919449	Willwood Formation	Paleocene	159311	Esthonyx	grangeri
6214	177853	44.076900	-108.473717	Willwood Formation	Paleocene	16033	Macroscelidea
6214	171012	40.735561	-95.919449	Willwood Formation	Paleocene	16033	Macroscelidea
6214	177853	44.076900	-108.473717	Willwood Formation	Paleocene	120434	Peradectes	chesteri
6214	171012	40.735561	-95.919449	Willwood Formation	Paleocene	120434	Peradectes	chesteri
6214	177853	44.076900	-108.473717	Willwood Formation	Paleocene	17900	Marsupialia
6214	171012	40.735561	-95.919449	Willwood Formation	Paleocene	17900	Marsupialia
6214	177853	44.076900	-108.473717	Willwood Formation	Paleocene	96105	Paromomyidae
6214	171012	40.735561	-95.919449	Willwood Formation	Paleocene	96105	Paromomyidae
6214	177853	44.076900	-108.473717	Willwood Formation	Paleocene	138767	Microsyopidae
6214	171012	40.735561	-95.919449	Willwood Formation	Paleocene	138767	Microsyopidae
6214	177853	44.076900	-108.473717	Willwood Formation	Paleocene	34130	Vulpavus	canavus
6214	171012	40.735561	-95.919449	Willwood Formation	Paleocene	34130	Vulpavus	canavus
6214	177853	44.076900	-108.473717	Willwood Formation	Paleocene	105240	Eucosmodontidae
6214	171012	40.735561	-95.919449	Willwood Formation	Paleocene	105240	Eucosmodontidae
6214	177853	44.076900	-108.473717	Willwood Formation	Paleocene	36875	Viverravus	acutus
6214	171012	40.735561	-95.919449	Willwood Formation	Paleocene	36875	Viverravus	acutus
2668	163956	44.499962	-108.334000	Willwood Formation	Bridgerian	145873	Insectivora
2668	170187	44.499962	-108.334000	Willwood Formation	Paleocene	145873	Insectivora
2668	185101	44.499962	-108.334000	Willwood Formation	Clarkforkian	145873	Insectivora
5761	168309	46.112652	-101.040337	Harrison Formation	Hemingfordian	42091	Moropus
5761	173170	46.112652	-101.040337	Harrison Formation	Middle Miocene	42091	Moropus
1497	179764	52.283329	-117.469002	Milk River Formation	Campanian	121290	Mesodma	senecta
1497	172425	36.803059	-107.237541	Milk River Formation	Campanian	121290	Mesodma	senecta
38315	186728	0.000000	0.000000	Churchill River Group	Late Ordovician	64496	Constellatospongia
2665	175273	34.357529	-119.126030	Sespe Formation	Uintan	55379	Sespedectes
42724	179147	0.000000	0.000000	Arshanto Formation	Middle Eocene	47472	Sinosinopa	sinensis
16008	178318	32.518471	-98.045868	Lazy Bend Formation	Desmoinesian	21833	Hippocardia	ancora
16008	178037	32.518471	-98.045868	Lazy Bend Formation	Chesterian	21833	Hippocardia	ancora
16008	181609	31.250441	-99.250610	Lazy Bend Formation	Desmoinesian	21833	Hippocardia	ancora
16008	177026	31.250441	-99.250610	Lazy Bend Formation	Chesterian	21833	Hippocardia	ancora
38528	176526	0.000000	0.000000	River Group	Middle Ordovician	90973	Trionychidae
39104	164944	36.513351	-106.046127	Sundance Formation	Oxfordian	93199	Caturus
39104	178994	36.513351	-106.046127	Sundance Formation	Callovian	93199	Caturus
39104	183520	36.513351	-106.046127	Sundance Formation	Bathonian	93199	Caturus
39104	164944	36.513351	-106.046127	Sundance Formation	Oxfordian	24990	Occithrissops	willsoni
39104	178994	36.513351	-106.046127	Sundance Formation	Callovian	24990	Occithrissops	willsoni
39104	183520	36.513351	-106.046127	Sundance Formation	Bathonian	24990	Occithrissops	willsoni
39104	184277	34.863331	-104.790703	Wanakah Formation	Callovian	93199	Caturus
39104	173136	39.000271	-105.500832	Wanakah Formation	Callovian	93199	Caturus
39104	178933	31.865089	-108.503662	Wanakah Formation	Callovian	93199	Caturus
39104	184277	34.863331	-104.790703	Wanakah Formation	Callovian	103115	Hulettia	americana
39104	173136	39.000271	-105.500832	Wanakah Formation	Callovian	103115	Hulettia	americana
39104	178933	31.865089	-108.503662	Wanakah Formation	Callovian	103115	Hulettia	americana
25712	176681	31.250441	-99.250610	Bell Canyon Formation	Lopingian	96631	Microstaurella	minima
25712	183975	31.250441	-99.250610	Bell Canyon Formation	Capitan	96631	Microstaurella	minima
25712	172694	31.250441	-99.250610	Bell Canyon Formation	Capitanian	96631	Microstaurella	minima
25712	175685	31.819010	-104.922729	Bell Canyon Formation	Lopingian	96631	Microstaurella	minima
25712	174032	31.819010	-104.922729	Bell Canyon Formation	Capitan	96631	Microstaurella	minima
25712	181817	31.819010	-104.922729	Bell Canyon Formation	Capitanian	96631	Microstaurella	minima
25712	178547	31.891230	-104.860497	Bell Canyon Formation	Lopingian	96631	Microstaurella	minima
25712	180163	31.891230	-104.860497	Bell Canyon Formation	Capitan	96631	Microstaurella	minima
25712	173084	31.891230	-104.860497	Bell Canyon Formation	Capitanian	96631	Microstaurella	minima
25712	181645	31.185970	-104.356873	Bell Canyon Formation	Lopingian	96631	Microstaurella	minima
25712	181076	31.185970	-104.356873	Bell Canyon Formation	Capitan	96631	Microstaurella	minima
25712	182795	31.185970	-104.356873	Bell Canyon Formation	Capitanian	96631	Microstaurella	minima
39104	164944	36.513351	-106.046127	Sundance Formation	Oxfordian	128555	Todiltia	schoewei
39104	178994	36.513351	-106.046127	Sundance Formation	Callovian	128555	Todiltia	schoewei
39104	183520	36.513351	-106.046127	Sundance Formation	Bathonian	128555	Todiltia	schoewei
39104	184695	0.000000	0.000000	Todilto Formation	Callovian	69989	Hemiptera
39104	172981	0.000000	0.000000	Todilto Formation	Late Jurassic	69989	Hemiptera
39104	170349	20.000000	77.000000	Kota Formation	Late Triassic	104683	Stichopterus
39104	172273	20.000000	77.000000	Kota Formation	Bathonian	104683	Stichopterus
39104	179739	20.000000	77.000000	Kota Formation	Triassic	104683	Stichopterus
39104	170349	20.000000	77.000000	Kota Formation	Late Triassic	48720	Ptycholepis
39104	172273	20.000000	77.000000	Kota Formation	Bathonian	48720	Ptycholepis
39104	179739	20.000000	77.000000	Kota Formation	Triassic	48720	Ptycholepis
39104	170349	20.000000	77.000000	Kota Formation	Late Triassic	74215	Coccolepis
39104	172273	20.000000	77.000000	Kota Formation	Bathonian	74215	Coccolepis
39104	179739	20.000000	77.000000	Kota Formation	Triassic	74215	Coccolepis
39104	170349	20.000000	77.000000	Kota Formation	Late Triassic	115785	Osteichthyes
39104	172273	20.000000	77.000000	Kota Formation	Bathonian	115785	Osteichthyes
39104	179739	20.000000	77.000000	Kota Formation	Triassic	115785	Osteichthyes
32894	175317	43.000240	-107.500900	Sundance Formation	Oxfordian	43607	Ichthyosauria
38808	169539	0.000000	0.000000	Coralline Limestone	Messinian	49267	Lithophyllum
38808	169828	0.000000	0.000000	Coralline Limestone	Rupelian	49267	Lithophyllum
31707	175712	30.000000	70.000000	Kuldana Formation	Lutetian	159887	Ambulocetus	natans
31707	167273	30.860170	72.319763	Kuldana Formation	Lutetian	159887	Ambulocetus	natans
31707	175712	30.000000	70.000000	Kuldana Formation	Lutetian	56130	Pakicetus	chittas
31707	167273	30.860170	72.319763	Kuldana Formation	Lutetian	56130	Pakicetus	chittas
31707	175712	30.000000	70.000000	Kuldana Formation	Lutetian	40165	Nalacetus	ratimitus
31707	167273	30.860170	72.319763	Kuldana Formation	Lutetian	40165	Nalacetus	ratimitus
38779	186364	35.000000	105.000000	Daohugou Formation	Oxfordian	143474	Rhagionidae
38779	170374	23.772369	115.692841	Daohugou Formation	Oxfordian	143474	Rhagionidae
39718	176114	41.000000	123.000000	Shahai and Fuxin Formations	Albian	40407	Mammalia
39718	171632	41.000000	123.000000	Shahai and Fuxin Formations	Aptian	40407	Mammalia
39718	176114	41.000000	123.000000	Shahai and Fuxin Formations	Albian	155065	Sinobaatar	xiei
39718	171632	41.000000	123.000000	Shahai and Fuxin Formations	Aptian	155065	Sinobaatar	xiei
46838	165201	-17.000000	-65.000000	Tarija Formation	Ensenadan	42364	Megatherium
23736	178935	0.000000	0.000000	Ulantatal Formation	Oligocene	22461	Megacricetodon
32090	165073	0.000000	0.000000	Horseshoe Canyon Formation	Tertiary	131631	Euoplocephalus
32090	169715	0.000000	0.000000	Horseshoe Canyon Formation	Campanian	131631	Euoplocephalus
31507	164228	0.000000	0.000000	Liburnian Formation	Cretaceous	160981	Murciella
36501	179730	25.000000	102.000000	Lufeng Formation	Hettangian	26638	Prosauropoda
36501	180511	25.000000	102.000000	Lufeng Formation	Middle Jurassic	26638	Prosauropoda
36501	168420	25.000000	102.000000	Lufeng Formation	Sinemurian	26638	Prosauropoda
36501	167697	35.000000	105.000000	Lufeng Formation	Hettangian	26638	Prosauropoda
36501	179040	35.000000	105.000000	Lufeng Formation	Middle Jurassic	26638	Prosauropoda
36501	169082	35.000000	105.000000	Lufeng Formation	Sinemurian	26638	Prosauropoda
36042	174418	0.000000	0.000000	Weno Limestone	Albian	128618	Subschloenbachia
36042	184432	32.333481	-96.423592	Main Street Limestone	Cenomanian	42123	Graysonites	adkinsi
36042	178370	31.573780	-97.202782	Main Street Limestone	Cenomanian	42123	Graysonites	adkinsi
36042	175276	32.590141	-97.281403	Main Street Limestone	Cenomanian	42123	Graysonites	adkinsi
18882	176891	38.200420	-84.877617	Borden Formation	Osagean	57665	Aorocrinus
36042	175354	33.004009	-97.225853	Grayson Marl	Cenomanian	87091	Scaphites
36042	180190	33.626808	-96.677719	Grayson Marl	Cenomanian	87091	Scaphites
36042	169699	33.639191	-97.212624	Grayson Marl	Cenomanian	87091	Scaphites
36042	180121	30.648041	-97.600761	Del Rio Clay	Albian	64201	Mantelliceras	cantianum
36042	181252	30.648041	-97.600761	Del Rio Clay	Cenomanian	64201	Mantelliceras	cantianum
36042	185079	31.552380	-97.201790	Del Rio Clay	Albian	64201	Mantelliceras	cantianum
36042	173087	31.552380	-97.201790	Del Rio Clay	Cenomanian	64201	Mantelliceras	cantianum
36042	180740	31.600161	-97.216949	Del Rio Clay	Albian	64201	Mantelliceras	cantianum
36042	181420	31.600161	-97.216949	Del Rio Clay	Cenomanian	64201	Mantelliceras	cantianum
36042	175618	30.895201	-94.190193	Del Rio Clay	Albian	64201	Mantelliceras	cantianum
36042	173887	30.895201	-94.190193	Del Rio Clay	Cenomanian	64201	Mantelliceras	cantianum
30342	169302	0.000000	0.000000	Santana Formation	Albian	2075	Pterodactyloidea
30342	178839	0.000000	0.000000	Santana Formation	Aptian	2075	Pterodactyloidea
30342	171088	41.000000	123.000000	Yixian Formation	Turonian	46663	Haopterus
30342	165794	41.000000	123.000000	Yixian Formation	Albian	46663	Haopterus
30342	174600	41.000000	123.000000	Yixian Formation	Valanginian	46663	Haopterus
30342	179159	41.000000	123.000000	Yixian Formation	Aptian	46663	Haopterus
30342	164927	41.000000	123.000000	Yixian Formation	Tithonian	46663	Haopterus
30342	176972	41.000000	123.000000	Yixian Formation	Hauterivian	46663	Haopterus
30342	173401	41.000000	123.000000	Yixian Formation	Barremian	46663	Haopterus
30342	179496	41.000000	123.000000	Yixian Formation	Berriasian	46663	Haopterus
30342	182193	0.000000	0.000000	Yaverland Member	Cretaceous	67424	Caulkicephalus	trimicrodon
28807	172520	39.250240	-111.751030	Cedar Mountain Formation	Turonian	40407	Mammalia
28807	181355	39.250240	-111.751030	Cedar Mountain Formation	Albian	40407	Mammalia
28807	170460	39.250240	-111.751030	Cedar Mountain Formation	Cenomanian	40407	Mammalia
28807	183674	53.726501	33.145500	Cedar Mountain Formation	Turonian	40407	Mammalia
28807	185724	53.726501	33.145500	Cedar Mountain Formation	Albian	40407	Mammalia
28807	183399	53.726501	33.145500	Cedar Mountain Formation	Cenomanian	40407	Mammalia
19935	167234	43.500000	23.183331	Judith River Formation	Campanian	114494	Avaceratops
19935	168843	48.549999	-109.684090	Judith River Formation	Campanian	114494	Avaceratops
19935	182751	0.000000	0.000000	Belly River Formation	Campanian	7107	Gryposaurus	notabilis
19935	165728	52.283329	-117.469002	Judith River Group	Campanian	41917	Ornithischia
19935	167234	43.500000	23.183331	Judith River Formation	Campanian	105588	Chasmosaurus	russelli
19935	168843	48.549999	-109.684090	Judith River Formation	Campanian	105588	Chasmosaurus	russelli
19935	167234	43.500000	23.183331	Judith River Formation	Campanian	33280	Chasmosaurus	mariscalensis
19935	168843	48.549999	-109.684090	Judith River Formation	Campanian	33280	Chasmosaurus	mariscalensis
19935	167234	43.500000	23.183331	Judith River Formation	Campanian	116883	Centrosaurinae
19935	168843	48.549999	-109.684090	Judith River Formation	Campanian	116883	Centrosaurinae
46242	176895	0.000000	0.000000	Timrhanrhart Formation	Emsian	9002	Timsaloproetus	haasi
46242	168721	0.000000	0.000000	Timrhanrhart Formation	Eifelian	9002	Timsaloproetus	haasi
27057	182937	0.000000	0.000000	Otuma Formation	Late Eocene	7497	Turritella	woodsi
27057	177504	0.000000	0.000000	Otuma Formation	Early Oligocene	7497	Turritella	woodsi
27057	183688	0.000000	0.000000	Navidad Formation	Late Miocene	98006	Incatella	trilirata
27057	179653	0.000000	0.000000	Navidad Formation	Early Miocene	98006	Incatella	trilirata
27057	167325	-12.000000	-42.000000	Paracas Formation	Late Eocene	92285	Turritella
27057	183688	0.000000	0.000000	Navidad Formation	Late Miocene	39225	Incatella	leptogramma
27057	179653	0.000000	0.000000	Navidad Formation	Early Miocene	39225	Incatella	leptogramma
27057	182937	0.000000	0.000000	Otuma Formation	Late Eocene	113833	Turritella	chira
27057	177504	0.000000	0.000000	Otuma Formation	Early Oligocene	113833	Turritella	chira
27057	167325	-12.000000	-42.000000	Paracas Formation	Late Eocene	113833	Turritella	chira
24964	175312	0.000000	0.000000	Coquena Formation	Tremadoc	40677	Nanorthis
24964	178998	0.000000	0.000000	Manitou Limestone	Skullrockian	40677	Nanorthis
38779	186364	35.000000	105.000000	Daohugou Formation	Oxfordian	68180	Palaeoarthroteles
38779	170374	23.772369	115.692841	Daohugou Formation	Oxfordian	68180	Palaeoarthroteles
24964	169213	0.000000	0.000000	Cerro San Bernardo Formation	Tremadoc	39103	Nanorthis	grandis
24964	169213	0.000000	0.000000	Cerro San Bernardo Formation	Tremadoc	40677	Nanorthis
42589	174269	0.000000	0.000000	Denticles From The Minturn Formation	Pennsylvanian	73660	Ctenacanthus
42589	178605	0.000000	0.000000	Seminole Formation	Missourian	49343	Ctenacanthus	buttersi
42589	170711	0.000000	0.000000	Seminole Formation	Desmoinesian	49343	Ctenacanthus	buttersi
42589	179280	0.000000	0.000000	Cleveland Shale	Late Devonian	25910	Ctenacanthus	compressus
42589	177918	0.000000	0.000000	Cleveland Shale	Famennian	25910	Ctenacanthus	compressus
42589	167538	0.000000	0.000000	Bear Gulch Limestone	Serpukhovian	120125	Chondrichthyes
42589	177163	0.000000	0.000000	Bear Gulch Limestone	Namurian	120125	Chondrichthyes
24441	166494	0.000000	0.000000	Dyer Formation	Late Devonian	59176	Acanthaster	planci
24441	178306	0.000000	0.000000	Dyer Formation	Famennian	59176	Acanthaster	planci
26899	163874	0.000000	0.000000	Yijianfang Formation	Darriwilian	62572	Rhopalocoelia
19061	180150	0.000000	0.000000	Guantou Formation	Aptian	54275	Lycopterocypris
19061	171361	0.000000	0.000000	Xinminpu Group	Aptian	2823	Yanjiestheria
18686	176947	0.000000	0.000000	Salem Formation	Mississippian	50466	Hesslerides
5681	179382	8.000000	38.000000	Hadar Formation	Early Pleistocene	157879	Rodentia
5681	176099	8.000000	38.000000	Hadar Formation	Late Pliocene	157879	Rodentia
19061	176851	0.000000	0.000000	Jiangdihe Formation	Turonian	69111	Limnocythere
19061	176851	0.000000	0.000000	Jiangdihe Formation	Turonian	79389	Darwinula
27991	171250	0.000000	0.000000	Kotick Point Formation	Coniacian	99698	Desmoceras
27991	174230	0.000000	0.000000	Kotick Point Formation	Aptian	99698	Desmoceras
41995	169694	0.000000	0.000000	Caddo Creek Formation	Virgilian	11516	Uddenites
41995	182995	0.000000	0.000000	Anna Shale	Desmoinesian	8427	Dunbarites
41995	185133	35.492088	-97.503281	Wewoka Formation	Desmoinesian	44831	Glaphyrites	hyattianus
41995	175721	35.492088	-97.503281	Wewoka Formation	Virgilian	44831	Glaphyrites	hyattianus
41995	185133	35.492088	-97.503281	Wewoka Formation	Desmoinesian	134085	Gonioglyphioceras
41995	175721	35.492088	-97.503281	Wewoka Formation	Virgilian	134085	Gonioglyphioceras
5681	179382	8.000000	38.000000	Hadar Formation	Early Pleistocene	34182	Australopithecus	afarensis
5681	176099	8.000000	38.000000	Hadar Formation	Late Pliocene	34182	Australopithecus	afarensis
2237	185877	36.803059	-107.237541	Kirtland Shale	Campanian	51307	Essonodon	browni
2237	174334	36.803059	-107.237541	Kirtland Shale	Judithian	51307	Essonodon	browni
5681	179382	8.000000	38.000000	Hadar Formation	Early Pleistocene	114519	Elephas
5681	176099	8.000000	38.000000	Hadar Formation	Late Pliocene	114519	Elephas
30061	177778	0.000000	0.000000	Copper Limestone	Hauterivian	37956	Polyphylloseris	polymorpha
30061	186323	0.000000	0.000000	Benbow Limestone	Barremian	37956	Polyphylloseris	polymorpha
30061	178458	0.000000	0.000000	Benbow Limestone	Hauterivian	37956	Polyphylloseris	polymorpha
30061	177778	0.000000	0.000000	Copper Limestone	Hauterivian	63652	Eocomoseris
30061	186323	0.000000	0.000000	Benbow Limestone	Barremian	63652	Eocomoseris
30061	178458	0.000000	0.000000	Benbow Limestone	Hauterivian	63652	Eocomoseris
6214	177853	44.076900	-108.473717	Willwood Formation	Paleocene	48538	Taeniolabidoidea
6214	171012	40.735561	-95.919449	Willwood Formation	Paleocene	48538	Taeniolabidoidea
6214	177853	44.076900	-108.473717	Willwood Formation	Paleocene	39782	Oxyaenidae
6214	171012	40.735561	-95.919449	Willwood Formation	Paleocene	39782	Oxyaenidae
6214	177853	44.076900	-108.473717	Willwood Formation	Paleocene	105148	Prodiacodon	tauricinerei
6214	171012	40.735561	-95.919449	Willwood Formation	Paleocene	105148	Prodiacodon	tauricinerei
6214	177853	44.076900	-108.473717	Willwood Formation	Paleocene	93669	Mammalia
6214	171012	40.735561	-95.919449	Willwood Formation	Paleocene	93669	Mammalia
6214	177853	44.076900	-108.473717	Willwood Formation	Paleocene	153009	Parectypodus	simpsoni
6214	171012	40.735561	-95.919449	Willwood Formation	Paleocene	153009	Parectypodus	simpsoni
6214	177853	44.076900	-108.473717	Willwood Formation	Paleocene	66414	Diacodexis
6214	171012	40.735561	-95.919449	Willwood Formation	Paleocene	66414	Diacodexis
6214	177853	44.076900	-108.473717	Willwood Formation	Paleocene	23211	Diacodexis	metsiacus
6214	171012	40.735561	-95.919449	Willwood Formation	Paleocene	23211	Diacodexis	metsiacus
6214	177853	44.076900	-108.473717	Willwood Formation	Paleocene	53967	Dichobunidae
6214	171012	40.735561	-95.919449	Willwood Formation	Paleocene	53967	Dichobunidae
6214	177853	44.076900	-108.473717	Willwood Formation	Paleocene	87652	Hyracotherium
6214	171012	40.735561	-95.919449	Willwood Formation	Paleocene	87652	Hyracotherium
45528	182537	37.646599	-117.373138	Poleta Formation	Atdabanian	72979	Grandinasus
45528	179445	37.646599	-117.373138	Poleta Formation	Middle Cambrian	72979	Grandinasus
45528	182537	37.646599	-117.373138	Poleta Formation	Atdabanian	66870	Grandinasus	argentus
45528	179445	37.646599	-117.373138	Poleta Formation	Middle Cambrian	66870	Grandinasus	argentus
46200	181427	0.000000	0.000000	Chinameca Formation	Tithonian	110414	Ammonites
46200	181427	0.000000	0.000000	Chinameca Formation	Tithonian	58798	Andiceras	monserrati
46200	181427	0.000000	0.000000	Chinameca Formation	Tithonian	109510	Kossmatia	purisima
46200	181427	0.000000	0.000000	Chinameca Formation	Tithonian	139050	Olcostephanidae
46200	181427	0.000000	0.000000	Chinameca Formation	Tithonian	12165	Corongoceras	cordobai
46200	181427	0.000000	0.000000	Chinameca Formation	Tithonian	72927	Veracruciceras
19725	165010	8.000000	-66.000000	Cantaure Formation	Burdigalian	143446	Thais
19725	165010	8.000000	-66.000000	Cantaure Formation	Burdigalian	71897	Stramonita	haemastoma
17338	165170	9.000000	-80.000000	Culebra Formation	Middle Miocene	8806	Montastraea	endothecata
17338	167070	9.000000	-80.000000	Culebra Formation	Late Oligocene	8806	Montastraea	endothecata
17338	170682	9.000000	-80.000000	Culebra Formation	Late Miocene	8806	Montastraea	endothecata
17338	165170	9.000000	-80.000000	Culebra Formation	Middle Miocene	53345	Montastraea
17338	167070	9.000000	-80.000000	Culebra Formation	Late Oligocene	53345	Montastraea
17338	170682	9.000000	-80.000000	Culebra Formation	Late Miocene	53345	Montastraea
17338	176951	0.000000	0.000000	Las Cascadas Formation	Early Miocene	98167	Porites	douvillei
29354	167877	0.000000	0.000000	Fa Limestone	Permian	82376	Neoschwagerina
17338	176715	11.000000	-61.000000	Tamana Formation	Middle Miocene	100273	Porites	waylandi
17338	164521	11.000000	-61.000000	Tamana Formation	Early Miocene	100273	Porites	waylandi
17338	186780	11.000000	-61.000000	Tamana Formation	Late Oligocene	100273	Porites	waylandi
6354	167256	0.000000	0.000000	Pissot Formation	Llandeilo	105730	Phacopidina	micheli
33453	176225	0.000000	0.000000	Otoceras Beds	Concavum	145399	Hindeodus	parvus
19836	174683	70.167839	-90.733253	Eureka Sound Group	Wasatchian	6395	Anacodon
19836	166040	43.768490	-79.285408	Eureka Sound Group	Wasatchian	6395	Anacodon
42923	184638	29.309950	30.841801	Jebel Qatrani Formation	Late Eocene	66605	Lates	niloticus
42923	171873	27.000000	30.000000	Jebel Qatrani Formation	Late Eocene	66605	Lates	niloticus
42923	184638	29.309950	30.841801	Jebel Qatrani Formation	Late Eocene	109592	Lates
42923	171873	27.000000	30.000000	Jebel Qatrani Formation	Late Eocene	109592	Lates
18882	176891	38.200420	-84.877617	Borden Formation	Osagean	61523	Decadocrinidae
12684	185619	52.583328	-0.250000	Oxford Clay	Bathonian	130938	Sarcolestes	leedsi
12684	184366	52.583328	-0.250000	Oxford Clay	Callovian	130938	Sarcolestes	leedsi
39174	181888	0.000000	0.000000	Maiz Gordo Formation	Late Paleocene	71538	Odonata
39174	186458	0.000000	0.000000	Maiz Gordo Formation	Paleocene	71538	Odonata
12684	179364	48.484131	-113.447052	Cloverly Formation	Aptian	100587	Sauropelta	edwardsi
12684	180745	48.484131	-113.447052	Cloverly Formation	Albian	100587	Sauropelta	edwardsi
12684	171541	48.484131	-113.447052	Cloverly Formation	Late Cretaceous	100587	Sauropelta	edwardsi
[truncated: 87,040 more rows]
[truncated: 1 more columns]
