# Supplementary material for: A Machine Reading System for Assembling Synthetic Paleontological Databases
Source: PLoS One. 2014 Dec 1;9(12):e113523. doi: 10.1371/journal.pone.0113523 (PMC4250071; doi:10.1371/journal.pone.0113523)
Supplement: File S3 — Comma separated value file of raw data used in PDD-PBDB taxonomic diversity analyses in OverlappingDS. (CSV) [file pone.0113523.s003.csv]

## Explanation for PDD and Human macroevolutionary time series
## Data derive from the Overlapping Document Set processed using the same culling procedure in PDD and PBDB
## early_age: base of time interval
## late_age: base of time interval (NB: range is a custom timscale approximating 10 Myr bins)
## DD = PDD data
## PB = PBDB data
## Xbt = number of genera with ranges crossing both top and bottom boundary of interval
## XbL = number of genera with a last occurrence in the interval and first occurrence prior to interval
## X_Ft = number of genera with a first occurrence in the interval and a last occurrence after the interval
## X_FL = number of genera witha first and last occurrence in the interval
early_age	late_age	DD_Xbt	DD_XbL	DD_XFt	DD_XFL	DD_occ	PB_Xbt	PB_XbL	PB_XFt	PB_XFL	PB_occ
2.5880	0.0000	0	318	0	83	853	0	1213	0	628	6816
23.0300	2.5880	117	545	201	809	5040	446	690	767	1509	10051
33.9000	23.0300	415	165	247	151	1361	840	91	296	175	1645
41.3000	33.9000	446	359	134	95	1445	747	467	184	427	4807
56.0000	41.3000	454	175	351	74	1428	745	251	469	335	4967
66.0000	56.0000	383	208	246	115	1442	646	144	350	251	4588
72.1000	66.0000	553	480	38	70	1850	642	803	148	285	14628
83.6000	72.1000	746	143	287	142	3062	909	100	536	96	4744
89.8000	83.6000	790	33	99	52	1438	859	178	150	46	1901
100.5000	89.8000	534	200	289	122	1979	683	342	354	315	6392
113.0000	100.5000	580	203	154	116	1788	714	359	311	131	3588
125.0000	113.0000	614	95	169	63	1621	756	179	317	107	2362
132.9000	125.0000	576	58	133	80	1674	693	156	242	172	2779
145.0000	132.9000	508	67	126	69	1427	587	69	262	178	3223
152.1000	145.0000	487	120	88	25	1053	610	200	46	75	2608
163.5000	152.1000	456	80	151	53	1284	589	172	221	129	2123
174.1000	163.5000	336	64	200	109	1082	448	70	313	218	3422
182.7000	174.1000	387	54	13	5	531	445	96	73	24	1088
190.8000	182.7000	436	33	5	17	516	429	85	112	49	1570
201.3000	190.8000	395	20	74	39	751	378	34	136	86	1035
228.0000	201.3000	376	258	39	90	1519	315	243	97	229	1880
235.0000	228.0000	634	39	0	4	1240	496	94	62	24	766
247.2000	235.0000	302	68	371	140	2123	293	37	297	288	1934
252.1700	247.2000	280	70	90	89	976	260	81	70	201	1516
259.9000	252.1700	281	147	69	97	1203	295	281	46	200	2362
272.3000	259.9000	329	109	99	68	1157	462	275	114	235	2551
279.3000	272.3000	383	27	55	22	722	658	93	79	127	1128
290.1000	279.3000	369	34	41	42	728	656	59	95	104	927
298.9000	290.1000	315	13	88	32	694	590	65	125	60	1191
307.0000	298.9000	304	218	24	56	751	570	166	85	96	3635
315.2000	307.0000	468	98	54	8	853	602	138	134	37	3004
323.2000	315.2000	418	88	148	0	1010	560	91	180	21	2772
330.9000	323.2000	474	103	32	16	978	551	116	100	32	3103
346.7000	330.9000	519	139	58	22	1935	452	109	215	129	4139
358.9000	346.7000	259	8	399	33	1533	336	24	225	94	1700
372.2000	358.9000	266	144	1	10	599	311	86	49	104	1292
382.7000	372.2000	260	48	150	21	612	337	99	60	88	2446
393.3000	382.7000	205	72	103	161	982	278	203	158	306	5778
407.6000	393.3000	249	54	28	27	371	430	47	51	32	734
419.2000	407.6000	183	27	120	72	487	311	42	166	146	1662
423.0000	419.2000	204	166	6	9	334	346	91	7	17	621
433.4000	423.0000	318	48	52	30	581	349	158	88	161	3525
443.4000	433.4000	252	42	114	40	591	270	40	237	122	2185
453.0000	443.4000	249	267	45	45	1187	257	529	53	152	7718
458.4000	453.0000	457	60	59	6	976	672	134	114	13	4436
470.0000	458.4000	192	144	325	121	1870	314	149	492	78	4823
485.4000	470.0000	92	30	244	72	1101	120	74	343	164	2069
497.0000	485.4000	87	60	35	1	610	95	295	99	17	1863
504.5000	497.0000	110	263	37	0	1208	85	279	305	7	2962
514.0000	504.5000	123	126	250	8	1565	101	284	263	55	3242
521.0000	514.0000	160	25	89	8	988	133	86	252	121	1738
541.0000	521.0000	6	0	179	1	739	15	4	204	17	718
