# Supplementary material for: A Machine Reading System for Assembling Synthetic Paleontological Databases
Source: PLoS One. 2014 Dec 1;9(12):e113523. doi: 10.1371/journal.pone.0113523 (PMC4250071; doi:10.1371/journal.pone.0113523)
Supplement: File S4 — Comma separated value file of raw data used in PDD-PBDB genus range offset analyses. (CSV) [file pone.0113523.s004.csv]

## Explanation for PDD and Human estimated geological ranges for identical genus names (identified by string)
## Data derive from the Overlapping Document Set processed using the same culling procedure in PDD and PBDB
## DD_genus: genus name
## DD_FO: PDD estimated age of first occurrence
## DD_LO: PDD estimated age of last occurrence
## H_FO: PBDB estimated age of first occurrence
## H_LO: PBDB estimated age of last occurrence
DD_genus	DD_FO	DD_LO	H_FO	H_LO
Koskinonodon	237.00000	201.30000	237.00000	208.50000
Paragondolella	242.00000	201.30000	232.00000	221.50000
Serenoichthys	100.50000	86.30000	100.50000	41.30000
Marmosa	5.33300	3.00000	15.97000	0.01170
Tretosternon	145.00000	132.90000	136.40000	130.00000
Aricycas	228.00000	208.50000	237.00000	228.00000
Anomia	237.00000	2.58800	170.30000	0.00000
Parabrontopodus	166.10000	139.80000	150.80000	145.00000
Clathrodictyon	393.30000	372.20000	458.40000	382.70000
Tuscahomys	58.70000	55.80000	55.80000	48.60000
Hemigordius	303.70000	252.17000	303.70000	251.30000
Trocholites	470.00000	458.40000	460.90000	449.50000
Ectenolites	485.40000	449.50000	485.40000	478.60000
Lampadena	5.33300	0.01170	5.33300	3.60000
Liostrea	201.30000	89.80000	242.00000	89.30000
Acaste	440.80000	391.90000	433.40000	427.40000
Amphicticeps	33.90000	23.03000	33.90000	28.40000
Hemiscyllium	83.60000	66.00000	83.50000	38.00000
Phyllotheca	252.17000	237.00000	279.30000	252.17000
Rostricellula	470.00000	419.20000	466.00000	440.80000
Carinatrypa	393.30000	382.70000	393.30000	387.70000
Acutichiton	318.10000	279.30000	313.80000	279.30000
Coniculospongia	419.20000	407.60000	419.20000	410.80000
Catopithecus	33.90000	28.40000	33.90000	28.10000
Acicularia	541.00000	100.50000	163.50000	89.80000
Orrorin	23.03000	2.58800	5.33300	2.58800
Paranthropus	5.33300	0.01170	11.62000	0.01170
Chinchenia	247.20000	201.30000	247.20000	237.00000
Eoharpes	488.30000	449.50000	460.90000	457.50000
Cochlearites	201.30000	174.10000	189.60000	182.00000
Tritoechia	485.40000	166.10000	485.40000	457.50000
Drepanochilus	83.60000	66.00000	105.30000	56.00000
Geikia	268.00000	100.50000	254.17000	252.17000
Amynodon	40.40000	28.40000	46.20000	40.40000
Oryctocephalus	541.00000	494.00000	513.00000	501.00000
Deltacrinus	423.00000	419.20000	433.40000	382.70000
Coscinophragma	132.90000	129.40000	136.40000	129.40000
Sowerbyella	470.00000	419.20000	488.30000	443.40000
Caritodens	458.40000	419.20000	452.00000	443.70000
Zingiberopsis	48.60000	37.20000	72.10000	66.00000
Praemytilus	168.30000	166.10000	168.30000	166.10000
Silesites	125.00000	86.30000	136.40000	100.50000
Subulites	478.60000	457.50000	460.90000	410.80000
Mamenchisaurus	174.10000	145.00000	163.50000	145.00000
Orbignyella	470.00000	443.40000	449.50000	443.70000
Terranovella	478.60000	458.40000	501.00000	485.40000
Equisetum	145.00000	23.03000	174.10000	0.00000
Lyriochlamys	208.50000	201.30000	221.50000	70.60000
Junggarsuchus	163.50000	157.30000	166.10000	163.50000
Ignacius	63.30000	48.60000	63.30000	50.30000
Catamarcaia	478.60000	466.00000	478.60000	466.00000
Saghatherium	37.20000	28.40000	33.90000	28.10000
Retiophyllia	247.20000	174.10000	232.00000	201.30000
Mesorhopalosoma	125.00000	100.50000	122.46000	112.03000
Lotagnostus	513.00000	5.33300	501.00000	485.00000
Spirigerina	443.40000	440.80000	449.50000	410.80000
Hurdia	513.00000	501.00000	513.00000	501.00000
Diplagnostus	513.00000	501.00000	513.00000	497.00000
Apiculiretusispora	419.20000	410.80000	419.20000	372.20000
Palaeolima	358.90000	166.10000	345.30000	235.00000
Quetzalcoatlus	129.40000	72.10000	72.10000	66.00000
Grammysioidea	393.30000	358.90000	407.60000	372.20000
Tugurium	393.30000	382.70000	5.33300	2.58800
Notidanodon	132.90000	66.00000	132.90000	55.80000
Aulacothyroides	242.00000	201.30000	242.00000	237.00000
Stelliporella	443.40000	419.20000	449.50000	419.20000
Skiagia	541.00000	516.00000	541.00000	513.00000
Tucanopollis	129.40000	125.00000	129.40000	125.00000
Quinquenella	254.17000	252.17000	279.30000	254.17000
Prodeinodon	145.00000	100.50000	145.00000	100.50000
Chriacus	66.00000	50.30000	66.00000	50.30000
Callialasporites	190.80000	100.50000	167.70000	100.50000
Balanophyllia	113.00000	66.00000	66.00000	0.78100
Wendyichthys	326.40000	314.60000	326.40000	318.10000
Hemipristis	38.00000	3.60000	47.80000	4.90000
Treptichnus	541.00000	298.90000	541.00000	298.90000
Lophiodon	23.03000	5.33300	55.80000	48.60000
Bisatoceras	323.20000	298.90000	318.10000	303.40000
Paraulacodus	20.44000	2.58800	13.82000	7.24600
Hyaenictitherium	11.60800	3.60000	11.62000	2.58800
Orbicoelia	272.30000	251.30000	254.17000	252.17000
Sacabambaspis	485.40000	449.50000	478.60000	449.50000
Stenocladia	358.90000	318.10000	330.90000	323.20000
Astroconodon	125.00000	66.00000	105.30000	93.50000
Palaeonictis	55.80000	50.30000	55.80000	50.30000
Platyhystrix	323.20000	298.90000	298.90000	290.10000
Bullarina	259.90000	252.17000	254.17000	252.17000
Omphalosaurus	247.20000	242.00000	242.00000	237.00000
Pygodus	470.00000	458.40000	467.30000	449.50000
Ninglangella	254.17000	251.30000	254.17000	252.17000
Schnurella	393.30000	382.70000	387.70000	382.70000
Baluchimys	20.44000	15.97000	23.03000	15.97000
Catillocrinus	358.90000	336.00000	345.30000	342.80000
Floridatragulus	30.80000	15.97000	20.43000	15.97000
Daphoenus	33.90000	5.33300	33.90000	20.43000
Calpichitina	419.20000	407.60000	419.20000	407.60000
Psittacosaurus	152.10000	89.80000	145.00000	100.50000
Volutocorbis	100.50000	41.30000	66.00000	33.90000
Kurnubia	166.10000	157.30000	164.70000	152.10000
Psygmophthalmus	28.40000	23.03000	23.03000	5.33300
Gerronostroma	407.60000	372.20000	419.20000	358.90000
Bivetopsia	7.24600	5.33300	11.62000	7.24600
Tragelaphus	11.60800	0.01170	11.62000	0.00000
Ephippiorthoceras	470.00000	458.40000	452.00000	443.70000
Microsus	55.80000	40.40000	63.30000	40.40000
Hexaprotodon	11.60800	0.01170	23.03000	0.01170
Popanoceras	295.50000	265.00000	279.30000	242.00000
Eorobergia	488.30000	449.50000	485.40000	457.50000
Odaraia	513.00000	501.00000	520.00000	505.00000
Aframonius	37.20000	28.40000	33.90000	28.10000
Amphipora	410.80000	372.20000	427.40000	372.20000
Pseudoschloenbachia	86.30000	72.10000	85.80000	70.60000
Flagellisargus	166.10000	157.30000	166.10000	157.30000
Bivetiella	11.60800	2.58800	47.80000	5.33300
Duncanella	439.00000	426.20000	443.40000	419.20000
Metopaster	89.80000	83.60000	99.60000	66.00000
Capulus	83.60000	23.03000	237.00000	0.01170
Cladosictis	17.50000	11.60800	17.50000	16.30000
Didelphodon	83.60000	72.10000	83.50000	66.00000
Langdaia	252.17000	247.20000	268.80000	251.30000
Kainella	485.40000	443.40000	485.40000	477.70000
Hypothyridina	382.70000	358.90000	393.30000	372.20000
Heteraulacacysta	66.00000	56.00000	41.30000	38.00000
Desmostylus	28.10000	5.33300	23.03000	5.33300
Eoandromeda	541.00000	513.00000	635.00000	541.00000
Atrypa	460.90000	342.80000	443.40000	358.90000
Minelcana	145.00000	139.80000	145.00000	140.20000
Archaediscus	345.00000	326.40000	345.00000	311.45000
Araucariacites	166.10000	89.80000	145.00000	40.40000
Tubulipora	3.60000	2.58800	66.00000	0.12600
Westergaardodina	498.50000	485.40000	513.00000	485.40000
Carniaster	237.00000	228.00000	232.00000	221.50000
Buxtonia	358.90000	252.17000	358.90000	259.90000
Pelecanus	48.60000	37.20000	11.62000	2.58800
Eomiodon	113.00000	100.50000	201.30000	93.90000
Moravophyllum	393.30000	382.70000	393.30000	382.70000
Eochuangia	513.00000	485.40000	498.50000	485.40000
Jacquesia	295.50000	268.00000	268.80000	265.10000
Protonodosaria	11.62000	7.24600	303.70000	252.17000
Sivachoerus	11.60800	3.20000	11.62000	5.33300
Kaiika	47.80000	38.00000	55.80000	49.50000
Prismatoolithus	113.00000	70.60000	83.60000	70.60000
Miocyon	66.00000	33.90000	46.20000	40.40000
Pseudomyona	507.00000	505.00000	507.00000	505.00000
Telerpeton	247.20000	5.33300	237.00000	208.50000
Acrotreta	513.00000	477.70000	501.00000	477.70000
Triplesia	458.40000	438.50000	463.50000	427.40000
Foliomena	460.90000	419.20000	458.40000	443.70000
Micropachycephalosaurus	83.60000	66.00000	83.60000	72.10000
Gennaeocrinus	407.60000	382.70000	407.60000	382.70000
Stegosaurus	163.50000	139.80000	157.30000	100.50000
Kutchithyris	174.10000	152.10000	164.70000	125.00000
Phyllotis	1.20000	0.78100	0.78100	0.12600
Acrocanthosaurus	152.10000	66.00000	152.10000	113.00000
Tristix	113.00000	100.50000	140.20000	93.50000
Anthracoceras	358.90000	298.90000	326.40000	314.60000
Picnotreta	513.00000	458.40000	513.00000	501.00000
Prosolierius	201.30000	174.10000	125.45000	93.50000
Tetracamera	358.90000	323.20000	339.40000	318.10000
Praecaprotina	125.00000	100.50000	122.46000	112.03000
Chirognathus	470.00000	458.40000	460.90000	443.70000
Ozarkodina	443.40000	358.90000	471.80000	247.20000
Stenaulorhynchus	247.20000	237.00000	247.20000	242.00000
Raptorex	125.00000	113.00000	129.40000	122.46000
Antarctodarwinella	37.20000	5.33300	23.03000	15.97000
Lumectaster	353.80000	342.80000	345.30000	342.80000
Amplexus	443.40000	272.30000	433.40000	259.90000
Saetaspongia	541.00000	513.00000	520.00000	516.00000
Arctohedra	516.00000	501.00000	513.00000	501.00000
Tenuichonetes	254.17000	252.17000	279.30000	272.30000
Girtyocoelia	290.10000	279.30000	466.00000	259.90000
Paralbertella	541.00000	501.00000	513.00000	501.00000
Pagetides	513.00000	501.00000	530.00000	513.00000
Belodina	470.00000	458.40000	471.80000	443.40000
Wythella	48.60000	33.90000	37.20000	33.90000
Chalaroschwagerina	295.50000	290.10000	298.90000	279.30000
Helvetoglobotruncana	100.50000	93.90000	93.90000	89.30000
Hesperopithecus	30.80000	3.20000	13.60000	10.30000
Eoazhdarcho	132.90000	113.00000	125.00000	113.00000
Durnovarites	113.00000	100.50000	105.30000	99.60000
Rhamphorhynchus	163.50000	145.00000	167.70000	164.70000
Paedeumias	516.00000	505.00000	530.00000	501.00000
Protocalymene	470.00000	458.40000	471.80000	457.50000
Epanterias	166.10000	139.80000	157.30000	145.00000
Psephosthenaspis	485.40000	183.00000	471.80000	457.50000
Clathrocoilona	393.30000	358.90000	393.30000	358.90000
Thalassodendron	48.60000	33.90000	48.60000	33.90000
Maurotarion	457.50000	393.30000	433.40000	410.80000
Aerosaurus	237.00000	201.30000	279.30000	272.30000
Didymictis	66.00000	33.90000	63.30000	48.60000
Volvulella	17.50000	6.80000	70.60000	15.97000
Acrodus	290.10000	89.80000	290.10000	228.00000
Pentamerella	410.80000	382.70000	393.30000	358.90000
Huemacaspis	460.90000	449.50000	467.30000	458.40000
Holocrinus	252.17000	247.20000	251.30000	247.20000
Crepidula	48.60000	5.33300	48.60000	0.01170
Iscopinus	145.00000	130.00000	145.00000	139.80000
Architectonica	237.00000	0.01170	129.40000	0.01170
Protovallupus	163.50000	145.00000	161.20000	145.00000
Thaleops	488.30000	449.50000	471.80000	457.50000
Neodonaldina	247.20000	242.00000	247.20000	242.00000
Tarbosaurus	83.60000	72.10000	72.10000	66.00000
Caneyella	358.90000	318.10000	358.90000	305.90000
Praecaprina	125.00000	100.50000	130.00000	113.00000
Terebellum	37.20000	5.33300	56.00000	33.90000
Macroelongatoolithus	113.00000	66.00000	113.00000	100.50000
Maclurina	458.40000	443.40000	460.90000	445.60000
Prototomus	66.00000	56.00000	55.80000	50.30000
Ilerdocossus	152.10000	89.80000	130.00000	122.46000
Isoteloides	478.60000	419.20000	488.30000	466.00000
Taenicephalus	478.60000	458.40000	501.00000	485.40000
Caesalpinia	50.30000	46.20000	66.00000	5.33300
Neotreta	501.00000	458.40000	513.00000	485.40000
Jugulator	113.00000	100.50000	105.30000	93.50000
Pseudosabinia	72.10000	66.00000	70.60000	66.00000
Aetosaurus	237.00000	145.00000	237.00000	208.50000
Hesperorthis	478.60000	393.30000	488.30000	419.20000
Stygimoloch	83.60000	58.70000	72.10000	66.00000
Callitomaria	268.00000	265.00000	279.30000	272.30000
Aquatilavipes	125.00000	89.80000	150.80000	132.90000
Meniscocrinus	358.90000	336.00000	358.90000	346.70000
Cymulopora	72.10000	66.00000	83.50000	70.60000
Macrokentriodon	15.97000	11.60800	13.82000	11.62000
Plumsteadia	290.10000	279.30000	268.80000	265.10000
Parasaniwa	100.50000	72.10000	50.30000	46.20000
Naticella	252.17000	247.20000	235.00000	232.00000
Drepanoistodus	470.00000	458.40000	488.30000	443.70000
Xidazoon	513.00000	501.00000	520.00000	516.00000
Byssonychia	458.40000	443.40000	460.90000	443.70000
Hoplitocrioceras	132.90000	129.40000	136.40000	129.40000
Deceptrix	457.50000	449.50000	471.80000	407.60000
Staffinella	168.30000	166.10000	163.50000	130.00000
Breviarca	100.50000	93.90000	83.60000	70.60000
Palaeosyops	66.00000	28.40000	55.80000	46.20000
Meandrophyllia	129.40000	5.33300	161.20000	109.00000
Leptarctus	23.03000	3.60000	20.43000	4.90000
Eopleurotoma	100.50000	33.90000	56.00000	33.90000
Corbicula	100.50000	5.33300	83.60000	0.00000
Megasurcula	43.00000	5.33300	23.03000	11.60800
Philisis	37.20000	28.40000	33.90000	28.10000
Acirsa	83.60000	72.10000	72.10000	66.00000
Blasispirifer	268.80000	265.10000	272.30000	265.10000
Nummulites	433.40000	33.90000	59.20000	0.01170
Pterinopecten	382.70000	358.90000	419.20000	323.20000
Tribodus	125.00000	100.50000	99.60000	93.50000
Turcutheca	521.00000	478.60000	541.00000	520.00000
Axopora	21.70000	19.00000	37.20000	33.90000
Platananthus	48.60000	37.20000	61.70000	56.80000
Dichocrinus	358.90000	336.00000	358.90000	265.10000
Pleuromeris	17.50000	6.80000	47.80000	5.33300
Stromatocoelia	272.50000	268.00000	259.90000	254.17000
Anhuiconus	507.00000	505.00000	507.00000	505.00000
Sinornithomimus	113.00000	66.00000	93.90000	89.80000
Eolyttonia	290.10000	254.17000	279.30000	259.90000
Heterostegina	28.10000	20.44000	28.40000	0.00000
Camarophorella	353.80000	342.80000	364.70000	342.80000
Galeocerdo	47.80000	3.60000	48.60000	4.90000
Neochonetes	382.70000	254.17000	345.00000	252.17000
Modiolus	419.20000	5.33300	345.00000	0.01170
Bharatisiren	28.10000	23.03000	23.03000	20.44000
Helogale	3.60000	0.78100	11.62000	3.60000
Praemesosaturnalis	208.50000	201.30000	208.50000	201.30000
Melocrinus	443.40000	419.20000	393.30000	382.70000
Synorichthys	237.00000	201.30000	237.00000	201.30000
Eupleura	37.20000	5.33300	11.62000	0.01170
Emydops	247.20000	237.00000	265.10000	254.17000
Cerrejonisuchus	66.00000	56.00000	61.70000	55.80000
Pancelosaurus	30.80000	20.43000	83.50000	56.80000
Sphenodiscus	237.00000	56.00000	72.10000	66.00000
Trionyx	86.30000	0.30000	83.50000	0.00000
Solenoceras	237.00000	66.00000	93.90000	66.00000
Megaptera	23.03000	0.01170	11.60800	0.12600
Cantharus	48.60000	23.03000	99.60000	0.00000
Cephalopyge	520.00000	501.00000	513.00000	501.00000
Polyplacognathus	468.10000	454.00000	460.90000	449.50000
Myledaphus	83.60000	56.00000	83.50000	66.00000
Homunculus	17.50000	11.60800	15.97000	5.33300
Yongwolagnostus	513.00000	485.40000	498.50000	485.40000
Microstaura	265.10000	252.17000	279.30000	259.90000
Onchosaurus	93.90000	89.80000	99.60000	70.60000
Stephanocoenia	28.40000	5.33300	228.00000	0.00000
Aonyx	5.33300	2.58800	5.33300	0.00000
Proteopithecus	37.20000	28.40000	33.90000	28.10000
Oncochilus	323.20000	298.90000	279.30000	201.30000
Xeradipterus	382.70000	372.20000	318.10000	0.00000
Leptotomus	50.30000	33.90000	50.30000	46.20000
Parisocrinus	382.70000	336.00000	372.20000	358.90000
Dyoros	295.50000	265.10000	279.30000	259.90000
Lisserpeton	100.50000	56.00000	66.00000	61.70000
Palaeomylus	66.00000	56.00000	58.70000	55.80000
Nekhorosheviella	485.40000	478.60000	485.40000	477.70000
Ecteninion	247.20000	208.50000	237.00000	208.50000
Glaphurina	488.30000	449.50000	471.80000	457.50000
Glycymerita	86.30000	5.33300	105.30000	15.90000
Infundibulum	5.33300	0.01170	2.58800	0.78100
Iberopora	163.50000	145.00000	132.90000	129.40000
Cancellaria	83.60000	1.80600	72.10000	0.01170
Dzhebaglina	460.90000	443.70000	460.90000	449.50000
Phaneroceras	318.10000	314.60000	315.20000	307.00000
Arceodomus	313.80000	305.90000	330.90000	268.00000
Plekonella	439.00000	426.20000	295.50000	252.17000
Cryptoblastus	358.90000	323.20000	358.90000	353.80000
Mimosites	58.70000	55.80000	66.00000	56.00000
Paradoxiella	265.00000	252.17000	268.80000	252.17000
Monolophosaurus	163.50000	157.30000	166.10000	163.50000
Perigastrella	47.80000	38.00000	37.20000	33.90000
Kiangsiella	259.90000	254.17000	298.90000	295.50000
Cyclagnostus	513.00000	485.40000	501.00000	485.40000
Sphagesaurus	113.00000	66.00000	100.50000	72.10000
Pleurocrinus	293.00000	279.30000	345.30000	345.00000
Squameolites	423.00000	410.80000	427.40000	423.00000
Stereocidaris	113.00000	100.50000	99.60000	93.50000
Edworthia	61.70000	48.60000	63.30000	61.70000
Sinokaratawia	174.10000	163.50000	166.10000	157.30000
Cardiocephalus	323.20000	298.90000	279.30000	272.30000
Notochoerus	11.60800	0.01170	11.62000	0.01170
Rhaxella	2.58800	0.00000	152.10000	145.00000
Lenticulina	182.70000	33.90000	227.50000	3.60000
Vesicocaulis	290.10000	279.30000	235.00000	232.00000
Borelis	23.03000	11.60800	20.44000	0.01170
Severella	438.50000	433.40000	457.50000	452.50000
Metridiochoerus	11.60800	0.01170	5.33300	0.00000
Turbonopsis	387.70000	372.20000	382.70000	372.20000
Montanoolithus	83.60000	72.10000	83.50000	70.60000
Caryocrinites	458.40000	427.40000	443.40000	419.20000
Anatomites	252.17000	242.00000	237.00000	221.50000
Stegacanthia	330.90000	323.20000	358.90000	339.40000
Lamellosathyris	358.90000	353.80000	358.90000	330.90000
Amplexopora	452.00000	449.50000	460.90000	449.50000
Ficula	9.00000	6.80000	37.20000	11.60800
Palaeosinopa	66.00000	50.30000	55.80000	50.30000
Desmiophyllum	113.00000	93.90000	208.50000	93.90000
Nimravus	33.90000	11.60800	33.30000	20.43000
Peratagnostus	513.00000	485.40000	501.00000	485.40000
Jingshanella	485.40000	443.70000	449.50000	443.70000
Pachyphyllum	382.70000	372.20000	382.70000	372.20000
Loxonema	326.40000	252.17000	457.50000	201.30000
Metoposaurus	237.00000	201.30000	237.00000	228.00000
Gilmocrinus	382.70000	358.90000	364.70000	353.80000
Cyprimeria	237.00000	0.30000	99.60000	2.58800
Maizania	23.03000	15.97000	28.10000	11.62000
Graminidites	83.50000	70.60000	48.60000	40.40000
Latericriodus	393.30000	382.70000	387.70000	382.70000
Neocoleodus	470.00000	458.40000	460.90000	443.70000
Agathiphyllia	37.20000	15.97000	66.00000	23.03000
Cucullaria	9.00000	6.80000	11.60800	5.33300
Hermanites	23.03000	13.60000	66.00000	13.82000
Cirsotrema	9.00000	6.80000	38.00000	15.90000
Noetia	48.60000	23.03000	47.80000	0.00000
Torosaurus	100.50000	58.70000	83.50000	66.00000
Holbrookia	30.80000	20.43000	20.43000	0.01170
Classopollis	163.50000	139.80000	228.00000	56.00000
Palaeogaleus	83.60000	66.00000	83.50000	56.00000
Neptuniavis	55.80000	48.60000	59.20000	33.90000
Nankinella	279.30000	251.30000	298.90000	251.30000
Morozovella	83.60000	48.60000	59.20000	41.30000
Neogoniolithon	33.90000	0.01170	15.97000	0.00000
Bulimina	48.60000	2.58800	55.80000	3.60000
Notorotalia	10.92000	3.60000	27.30000	15.90000
Almites	295.50000	290.10000	303.70000	295.50000
Streblotrypa	358.90000	318.10000	364.70000	265.10000
Chamops	100.50000	33.90000	83.50000	70.60000
Eumorphoceras	358.90000	318.10000	339.40000	318.10000
Tsoabichi	58.70000	28.40000	55.80000	50.30000
Tarassocrinus	382.70000	358.90000	364.70000	360.70000
Uhligella	125.00000	100.50000	125.00000	100.50000
Chinleogomphius	237.00000	201.30000	237.00000	208.50000
Gervilleioperna	201.30000	174.10000	190.80000	182.00000
Icriodus	433.40000	95.20000	419.20000	370.60000
Noctuicrinus	407.60000	393.30000	387.70000	382.70000
Propinacoceras	298.90000	252.17000	290.10000	259.90000
Oligoptycha	86.30000	72.10000	122.46000	66.00000
Cybelurus	478.60000	457.50000	471.80000	466.00000
Odontaspis	83.60000	33.90000	93.50000	7.24600
Cretevania	152.10000	89.80000	136.40000	105.30000
Conohyus	15.97000	0.01170	15.97000	9.70000
Clionites	237.00000	228.00000	419.20000	201.30000
Procramptonomyia	163.50000	139.80000	145.00000	140.20000
Coelophysis	237.00000	72.10000	237.00000	190.80000
Hamarodus	458.40000	443.40000	460.90000	443.70000
Leptestiina	460.90000	443.70000	466.00000	443.70000
Parabolina	485.40000	466.00000	501.00000	477.70000
Avicula	393.30000	182.70000	457.50000	33.90000
Tomarctus	30.80000	4.90000	23.03000	5.33300
Archaeichnium	541.00000	513.00000	635.00000	541.00000
Cyclolobus	272.30000	252.17000	259.90000	254.17000
Microcavia	5.33300	0.78100	5.33300	0.12600
Fractofusus	635.00000	541.00000	635.00000	541.00000
Umbrostrea	168.30000	166.10000	228.00000	201.30000
Eryosuchus	247.20000	237.00000	251.20000	242.00000
Leptacanthichthys	13.60000	5.33300	23.03000	5.33300
Palaeophis	58.70000	33.90000	72.10000	33.90000
Omosaurus	168.30000	145.00000	157.30000	100.50000
Asionyctia	66.00000	56.00000	58.70000	55.80000
Diacanthopora	89.80000	61.60000	83.50000	70.60000
Drepanodus	458.40000	443.40000	488.30000	449.50000
Cyriacotherium	58.70000	55.80000	61.70000	56.80000
Syntarsus	228.00000	190.80000	199.30000	182.70000
Sinosachites	541.00000	478.60000	541.00000	520.00000
Ophiura	113.00000	56.00000	182.00000	0.12600
Liubangosaurus	145.00000	100.50000	145.00000	100.50000
Eomylus	66.00000	55.80000	58.70000	55.80000
Theriosuchus	163.50000	100.50000	139.80000	100.50000
Christiania	485.40000	443.70000	460.90000	443.40000
Plenocaris	513.00000	501.00000	513.00000	505.00000
Cyathus	290.10000	279.30000	307.00000	252.17000
Euphylax	37.20000	33.90000	23.03000	5.33300
Offneria	125.00000	113.00000	130.00000	109.00000
Phyllacanthus	48.60000	33.90000	37.20000	15.97000
Parabolinella	485.40000	387.70000	497.00000	477.70000
Syringodendron	323.20000	298.90000	318.10000	311.45000
Paraheritschioides	318.10000	314.60000	323.20000	279.30000
Orthotichia	339.40000	254.17000	326.40000	252.17000
Paradistichophyllum	247.20000	174.10000	215.56000	201.30000
Productella	383.70000	318.10000	393.30000	323.20000
Eugyra	132.90000	125.00000	139.80000	105.30000
Labrosaurus	163.50000	152.10000	157.30000	145.00000
Branchiocaris	513.00000	501.00000	520.00000	501.00000
Enaulofungia	163.50000	100.50000	168.30000	164.70000
Triasina	208.50000	201.30000	228.00000	201.30000
Pugilis	330.90000	323.20000	345.00000	339.40000
Thuroholia	358.90000	353.80000	460.90000	306.95000
Praolestes	66.00000	56.00000	58.70000	55.80000
Pseudictops	66.00000	33.90000	58.70000	55.80000
Protitan	37.20000	33.90000	37.20000	33.90000
Lepismatina	247.20000	237.00000	251.30000	247.20000
Habrosaurus	100.50000	58.70000	83.50000	58.70000
Chirox	56.00000	33.90000	63.30000	56.80000
Hemicyclammina	129.40000	113.00000	99.60000	93.50000
Actinomma	100.50000	93.90000	247.20000	70.60000
Fremontoceras	470.00000	458.40000	460.90000	449.50000
Haplomylus	66.00000	50.30000	55.80000	48.60000
Sinoxytelus	152.10000	89.80000	145.00000	100.50000
Baptornis	86.30000	72.10000	83.60000	72.10000
Eoparisocrinus	470.00000	445.20000	453.00000	445.20000
Wedekindellina	318.10000	305.90000	315.20000	307.00000
Knightina	419.20000	382.70000	358.90000	251.30000
Discina	466.00000	449.50000	339.40000	336.00000
Pseudophalacroma	513.00000	501.00000	505.00000	501.00000
Baotianmansaurus	100.50000	66.00000	100.50000	66.00000
Necronectes	28.40000	23.03000	33.90000	5.33300
Pelusios	11.60800	5.33300	13.82000	2.58800
Plioplatecarpus	86.30000	72.10000	83.60000	66.00000
Leptobos	11.60800	3.20000	5.33300	0.01170
Aulocopsis	145.00000	139.80000	145.00000	113.00000
Boreopterus	152.10000	89.80000	129.40000	122.46000
Disaster	382.70000	247.20000	164.70000	136.40000
Calamagras	33.90000	11.60800	56.00000	11.60800
Antalis	305.90000	303.40000	56.00000	15.97000
Hauffiosaurus	201.30000	174.10000	183.00000	182.00000
Leptostrophia	443.40000	419.20000	443.40000	382.70000
Heliospongia	323.20000	298.90000	323.20000	272.30000
Ctenostreon	201.30000	199.30000	201.30000	136.40000
Calorebama	83.60000	66.00000	70.60000	66.00000
Ginkgo	170.30000	72.10000	201.30000	66.00000
Retrotapes	9.00000	6.80000	28.40000	15.97000
Amphipithecus	47.80000	33.90000	48.60000	33.90000
Eoanacorax	113.00000	100.50000	113.00000	66.00000
Raninella	93.90000	89.80000	83.60000	72.10000
Palaeolagus	33.90000	15.97000	30.80000	20.43000
Phacochoerus	11.60800	0.01170	5.33300	0.00000
Hysteroceras	113.00000	100.50000	105.30000	99.60000
Kawasakiceras	470.00000	458.40000	466.00000	427.40000
Pliosaurus	163.50000	89.80000	155.70000	150.80000
Tumidocarcinus	48.60000	5.33300	56.00000	33.90000
Monotrypa	449.50000	426.20000	449.50000	419.20000
Stephanosaurus	83.60000	72.10000	83.60000	72.10000
Trirachodon	252.17000	237.00000	247.20000	237.00000
Haliotis	43.00000	34.30000	20.44000	0.01170
Calsoyasuchus	208.50000	100.50000	199.30000	182.70000
Dixieus	48.60000	33.90000	37.20000	33.90000
Ectogrammysia	339.40000	298.90000	364.70000	305.90000
Ceratops	100.50000	61.70000	83.50000	66.00000
Parallelostroma	443.40000	95.20000	438.50000	407.60000
Uddenites	313.80000	298.90000	303.70000	295.50000
Ptychomya	132.90000	129.40000	140.20000	112.03000
Halimeda	242.00000	0.00000	157.30000	0.00000
Sulcatina	237.00000	201.30000	433.40000	427.40000
Lopingoceras	265.10000	259.90000	303.70000	265.10000
Ensis	358.90000	0.01170	23.03000	0.78100
Cerasinops	86.30000	72.10000	83.60000	72.10000
Aublysodon	83.60000	66.00000	83.50000	66.00000
Gapparodus	541.00000	516.00000	520.00000	513.00000
Pseudocorax	100.50000	72.10000	83.50000	70.60000
Ameura	323.20000	314.60000	330.90000	298.90000
Plesiobaena	83.60000	61.70000	83.60000	70.60000
Sinopterus	132.90000	113.00000	125.00000	113.00000
Desmorthis	485.40000	454.00000	488.30000	457.50000
Orthriochiton	498.50000	485.40000	498.50000	485.40000
Phacoides	43.00000	3.60000	83.60000	0.00000
Patulibracchium	89.80000	83.60000	170.30000	70.60000
Yabeinosaurus	152.10000	89.80000	129.40000	113.00000
Cardiolophus	58.70000	48.60000	55.80000	50.30000
Kamerunoceras	100.50000	93.90000	100.50000	89.30000
Odostomia	37.20000	23.03000	47.80000	0.00000
Ursinella	541.00000	501.00000	513.00000	501.00000
Rakomylus	15.97000	10.30000	23.03000	5.33300
Margaretia	513.00000	501.00000	516.00000	501.00000
Legumen	86.30000	83.60000	99.60000	66.00000
Holmophyllum	443.40000	423.00000	438.50000	425.60000
Magnoavipes	100.50000	66.00000	99.60000	93.50000
Carpinus	33.90000	28.40000	48.60000	0.12600
Plesianthropus	5.33300	3.60000	11.62000	0.01170
Proscaphella	23.03000	5.33300	37.20000	15.97000
Peltosaurus	83.60000	5.33300	50.30000	20.43000
Ordinatus	315.20000	72.10000	161.20000	155.70000
Mendocinia	237.00000	201.30000	237.00000	201.30000
Ugandax	11.60800	0.01170	5.33300	0.01170
Leptomeryx	33.90000	23.03000	37.20000	30.80000
Thamnopora	393.30000	323.20000	438.50000	372.20000
Stereisporites	113.00000	93.90000	252.17000	201.30000
Seirocrinus	237.00000	174.10000	189.60000	182.00000
Syringostromella	387.70000	372.20000	419.20000	382.70000
Trichosurus	28.40000	11.60800	5.33300	3.60000
Monograptus	443.40000	376.10000	443.40000	382.70000
Pisotrigonia	113.00000	100.50000	150.80000	100.50000
Niphredil	63.30000	50.30000	61.70000	56.80000
Amphiperatherium	48.60000	37.20000	48.60000	40.40000
Globoendothyra	353.80000	336.00000	345.00000	311.45000
Stereochia	290.10000	272.30000	259.90000	254.17000
Afropithecus	23.03000	5.33300	20.44000	13.82000
Archaeocidaris	307.00000	303.40000	358.90000	265.10000
Dromaeosaurus	145.00000	56.00000	83.60000	66.00000
Eunerinea	145.00000	100.50000	163.50000	130.00000
Chimaerasuchus	125.00000	100.50000	125.00000	100.50000
Bonapartenykus	83.60000	66.00000	83.60000	66.00000
Brachysphingus	100.50000	33.90000	59.20000	56.00000
Aletodon	63.30000	50.30000	61.70000	55.80000
Helminthopsis	303.40000	237.00000	305.90000	130.00000
Exilia	37.20000	15.97000	72.10000	11.60800
Trochactaeon	83.60000	66.00000	109.00000	66.00000
Paralenorthis	485.40000	457.50000	485.40000	457.50000
Shenmuichnus	201.30000	174.10000	237.00000	201.30000
Lycopodiumsporites	129.40000	100.50000	167.70000	33.90000
Furagrion	66.00000	48.60000	56.00000	47.80000
Sphaerochara	174.10000	145.00000	132.90000	2.58800
Leonaspis	470.00000	427.40000	460.90000	391.90000
Orbitolina	129.40000	66.00000	125.45000	93.50000
Brachypotherium	23.03000	0.01170	20.00000	2.58800
Coelocladia	305.90000	303.40000	315.20000	252.17000
Yunnanoascus	513.00000	501.00000	520.00000	516.00000
Septabrunsiina	358.90000	346.70000	353.80000	342.80000
Dolorthoceras	358.90000	295.50000	410.80000	268.80000
Strigigenalis	488.30000	443.70000	478.60000	457.50000
Veniella	100.50000	61.70000	93.50000	66.00000
Cyrtella	295.50000	259.90000	295.50000	290.10000
Thrissops	113.00000	100.50000	150.80000	145.00000
Limnohyops	55.80000	40.40000	55.80000	46.20000
Dictyoolithus	113.00000	66.00000	100.50000	66.00000
Cyrtosymbole	382.70000	358.90000	372.20000	358.90000
Sankofa	86.30000	83.60000	83.50000	66.00000
Thracia	129.40000	5.33300	228.00000	0.01170
Lambdopsalis	66.00000	56.00000	58.70000	55.80000
Chanaresuchus	242.00000	237.00000	247.20000	237.00000
Berestovia	163.50000	145.00000	318.10000	314.60000
Compsemys	83.60000	58.70000	83.50000	56.00000
Suria	478.60000	466.00000	478.60000	466.00000
Cypridea	174.10000	66.00000	139.80000	70.60000
Neimongosaurus	83.60000	72.10000	93.90000	83.60000
Clithrocytheridea	56.00000	23.03000	55.80000	28.40000
Giraffa	11.60800	0.01170	11.62000	0.00000
Anthonya	129.40000	125.00000	129.40000	66.00000
Protocaudina	393.30000	387.70000	323.20000	290.10000
Pseudogygites	458.40000	443.40000	452.00000	443.70000
Archeria	323.20000	298.90000	296.40000	268.00000
Tsintaosaurus	83.60000	72.10000	83.60000	72.10000
Chunerpeton	174.10000	163.50000	163.50000	145.00000
Macrocranion	66.00000	56.00000	59.20000	48.60000
Bokotorthis	460.90000	443.70000	460.90000	449.50000
Latisageceras	254.17000	252.17000	251.30000	247.20000
Haplophrentis	513.00000	501.00000	530.00000	501.00000
Merycodus	30.80000	3.60000	24.80000	4.90000
Menarana	72.10000	66.00000	83.50000	66.00000
Kozlowskia	339.40000	265.00000	330.90000	259.90000
Microdrillia	37.20000	23.03000	38.00000	7.24600
Angochitina	419.20000	358.90000	419.20000	326.40000
Caenolophus	56.00000	5.33300	37.20000	33.90000
Echinodon	199.30000	125.00000	130.00000	125.45000
Castanopora	89.80000	61.60000	70.60000	66.00000
Carya	48.60000	28.40000	56.00000	0.01200
Notocorbula	23.03000	5.33300	55.80000	11.60800
Leptobolus	458.40000	443.40000	460.90000	449.50000
Neochetoceras	157.30000	145.00000	150.80000	145.00000
Toxancyloceras	132.90000	129.40000	130.00000	125.00000
Nubecularia	3.60000	2.58800	170.30000	3.60000
Amphiroa	5.33300	0.01170	66.00000	0.00000
Manlaya	145.00000	125.00000	145.00000	125.45000
Inoceramus	458.40000	56.00000	196.50000	66.00000
Micrabacia	113.00000	66.00000	112.03000	66.00000
Salvadorea	458.40000	419.20000	458.40000	443.40000
Conodia	485.40000	477.70000	485.40000	477.70000
Heliocrinites	470.00000	419.20000	457.50000	452.00000
Xenopus	56.00000	23.03000	58.70000	23.03000
Taphrosphys	100.50000	61.70000	72.10000	56.00000
Atopocystis	407.60000	393.30000	409.10000	391.90000
Sphenothallus	382.70000	358.90000	460.90000	358.90000
Glyptotomaria	358.90000	298.90000	393.30000	268.80000
Eotragus	23.03000	0.01170	12.75000	9.70000
Amsdenoides	443.40000	419.20000	438.50000	425.60000
Oppelia	168.30000	163.50000	170.30000	168.30000
Glomerula	166.10000	157.30000	161.20000	155.70000
Helmolepis	33.90000	28.40000	251.30000	247.20000
Gobichara	83.60000	66.00000	58.70000	55.80000
Radiastraea	419.20000	372.20000	409.10000	387.70000
Cyathocidaris	83.60000	66.00000	85.80000	66.00000
Omphaloptycha	252.17000	237.00000	252.17000	201.30000
Venus	23.03000	5.33300	37.20000	0.01170
Haeuslerella	21.70000	15.90000	21.70000	15.90000
Ammodiscus	259.90000	56.00000	541.00000	19.00000
Culmicrinus	358.90000	342.80000	345.30000	342.80000
Pseudoloris	48.60000	33.90000	48.60000	28.40000
Sinolagomys	33.90000	15.97000	28.40000	16.90000
Prismatophyllum	393.30000	358.90000	407.60000	387.70000
Juraphyllites	163.50000	145.00000	199.30000	190.80000
Ryderia	201.30000	199.30000	208.50000	183.00000
Goniocrinus	358.90000	323.20000	358.90000	353.80000
Squalodon	23.03000	2.58800	28.10000	11.62000
Oxyprimus	61.70000	55.80000	66.00000	63.30000
Parametaria	11.60800	0.01170	3.60000	2.58800
Hipparionyx	443.40000	419.20000	419.20000	393.30000
Halitherium	37.20000	5.33300	38.00000	15.97000
Apatolichas	478.60000	453.00000	471.80000	457.50000
Callucina	20.44000	13.82000	125.00000	113.00000
Placenticeras	100.50000	72.10000	100.50000	66.00000
Platyceras	393.30000	318.10000	443.40000	201.30000
Kotoceras	470.00000	449.50000	466.00000	460.90000
Camelops	2.58800	0.01170	4.90000	0.01170
Rhyncholampas	252.17000	5.33300	37.20000	0.78100
Neoplicatifera	279.30000	259.00000	272.30000	254.17000
Harpoceras	201.30000	174.10000	189.60000	174.10000
Ambigostrea	100.50000	61.60000	99.60000	66.00000
Pterinoblattina	145.00000	139.80000	145.00000	125.45000
Phalarodon	252.17000	201.30000	247.20000	242.00000
Heliosphaeridium	541.00000	516.00000	541.00000	516.00000
Copelemur	66.00000	37.20000	55.80000	50.30000
Nuculoidea	416.00000	376.10000	433.40000	372.20000
Nuculoidea	416.00000	376.10000	471.80000	0.01170
Schischcatella	391.90000	382.70000	407.60000	382.70000
Pseudoolenoides	471.80000	457.50000	471.80000	468.10000
Aglyptorhynchus	28.40000	23.03000	33.90000	23.03000
Cynodictis	33.90000	23.03000	33.90000	28.40000
Epitherium	13.80000	6.80000	5.33300	3.60000
Dizygocrinus	358.90000	323.20000	345.30000	342.80000
Eryops	314.60000	298.90000	303.40000	268.00000
Paragalathea	100.50000	93.90000	83.50000	5.33300
Gervillaria	145.00000	139.80000	247.20000	113.00000
Olenoides	541.00000	477.70000	516.00000	501.00000
Peltura	485.40000	477.70000	501.00000	485.40000
Securella	43.00000	0.00000	28.40000	11.60800
Heliopora	37.20000	0.00000	56.00000	0.00000
Spinosaurus	129.40000	66.00000	99.60000	72.10000
Bathyurus	488.30000	443.70000	488.30000	449.50000
Paraprisca	290.10000	279.30000	290.10000	279.30000
Zittelella	467.30000	458.40000	467.30000	457.50000
Odobenus	5.33300	3.60000	3.60000	0.00000
Pleurocystites	470.00000	445.20000	453.00000	445.20000
Acarinina	83.60000	37.20000	59.20000	41.30000
Trinacria	113.00000	23.03000	38.00000	33.90000
Trinacria	113.00000	23.03000	83.60000	72.10000
Dracorex	83.60000	58.70000	83.50000	66.00000
Vinctifer	125.00000	100.50000	155.70000	145.00000
Furnishina	498.50000	485.40000	501.00000	485.40000
Hypacrosaurus	86.30000	66.00000	83.60000	66.00000
Brachythyris	358.90000	323.20000	358.90000	290.10000
Platylichas	466.00000	449.50000	460.90000	427.40000
Pallenites	139.80000	132.90000	145.00000	140.20000
Kutorgina	541.00000	513.00000	516.00000	513.00000
Aulopora	393.30000	382.70000	460.90000	259.90000
Cypellospongia	251.30000	247.20000	251.30000	247.20000
Polaricyclus	353.80000	336.00000	345.30000	345.00000
Decordinaspis	449.50000	443.70000	460.90000	449.50000
Turbonilla	37.20000	11.60800	41.30000	0.00000
Ctenocephalus	513.00000	501.00000	513.00000	501.00000
Cornulites	452.00000	318.10000	460.90000	323.20000
Amebelodon	11.60800	4.20000	13.60000	8.70000
Rhincodon	11.60800	5.33300	28.10000	23.03000
Ophiuraster	298.90000	295.50000	301.20000	272.30000
Labaella	254.17000	252.17000	254.17000	252.17000
Manatus	37.20000	0.01170	0.01170	0.00000
Lawrenceoceras	477.70000	458.40000	478.60000	468.10000
Aepyceros	11.60800	0.01170	11.62000	0.01170
Stictoporella	470.00000	458.40000	460.90000	449.50000
Chelodes	485.40000	485.00000	485.40000	478.60000
Simoliophis	86.30000	83.60000	100.50000	93.50000
Hallucigenia	513.00000	501.00000	520.00000	505.00000
Jifarahpora	449.50000	443.70000	449.50000	443.70000
Dendropora	388.10000	372.20000	388.10000	372.20000
Prunus	3.60000	2.58800	66.00000	2.58800
Allomys	33.90000	5.33300	30.80000	20.43000
Carinagypa	407.60000	387.70000	419.20000	391.90000
Euraxemys	125.00000	100.50000	113.00000	100.50000
Aetobatus	41.30000	5.33300	56.00000	13.82000
Heterophrentis	393.30000	382.70000	393.30000	382.70000
Euspira	353.80000	33.90000	100.50000	2.58800
Hydriodictya	358.90000	336.00000	358.90000	345.30000
Favus	28.10000	23.03000	83.50000	70.60000
Zhonghuaspira	259.90000	251.30000	254.17000	252.17000
Diadochoceras	145.00000	100.50000	122.46000	112.03000
Glyptorthis	449.50000	443.70000	478.60000	433.40000
Megalodon	28.40000	5.33300	279.30000	182.00000
Cryptospirifer	298.90000	272.30000	372.20000	265.10000
Connagnostus	513.00000	458.40000	501.00000	485.40000
Platypeltis	61.70000	58.70000	50.30000	15.97000
Maiasaura	100.50000	66.00000	86.30000	70.60000
Costerymnaria	100.50000	93.90000	100.50000	70.60000
Distefanella	83.60000	66.00000	86.30000	70.60000
Martiniopsis	298.90000	295.50000	323.20000	252.17000
Protodouvillina	393.30000	382.70000	393.30000	382.70000
Glochiceras	152.10000	145.00000	161.20000	145.00000
Patella	83.60000	66.00000	290.10000	0.01170
Amplexocarinia	315.20000	268.00000	346.70000	254.17000
Coolinia	443.40000	433.40000	443.40000	423.00000
Pentagonia	419.20000	358.90000	419.20000	382.70000
Leptocleidus	168.30000	100.50000	129.40000	100.50000
Amiskwia	513.00000	501.00000	520.00000	505.00000
Mexicella	541.00000	501.00000	513.00000	501.00000
Ruedemannia	419.20000	393.30000	460.90000	383.70000
Eoptychoparia	541.00000	501.00000	516.00000	513.00000
Cimoliasaurus	163.50000	139.80000	72.10000	66.00000
Basilosaurus	47.80000	33.90000	41.30000	33.90000
Vitreisporites	237.00000	152.10000	298.90000	122.46000
Parahedenstroemia	252.17000	251.30000	251.20000	247.20000
Kenyasus	23.03000	15.97000	20.44000	11.60800
Perigeyerella	279.30000	254.17000	298.90000	252.17000
Pseudobigalea	318.10000	311.45000	315.20000	298.90000
Moradisaurus	237.00000	228.00000	254.17000	252.17000
Paradaphoenus	33.90000	15.97000	33.30000	20.43000
Protungulatum	83.60000	66.00000	66.00000	63.30000
Tersomius	323.20000	298.90000	290.10000	272.30000
Lanistes	11.60800	5.33300	20.44000	2.58800
Subrensselandia	387.70000	382.70000	393.30000	382.70000
Raphidia	33.90000	23.03000	37.20000	33.90000
Bailiella	513.00000	501.00000	513.00000	501.00000
Araripemys	125.00000	55.80000	113.00000	100.50000
Clavilithes	41.30000	33.90000	56.00000	33.90000
Charina	28.40000	3.60000	15.97000	11.60800
Pariadens	100.50000	93.90000	99.60000	93.50000
Lophibaluchia	20.44000	15.97000	23.03000	15.97000
Nilssoniopteris	129.40000	125.00000	208.50000	145.00000
Chiton	259.00000	252.30000	2.58800	0.78100
Trichopeltarion	33.90000	5.33300	33.90000	11.60800
Villicumia	460.90000	443.40000	460.90000	449.50000
Chlamydoselachus	66.00000	61.60000	66.00000	55.80000
Hylonomus	314.60000	314.60000	318.10000	314.60000
Aulacofusus	28.40000	23.03000	2.58800	0.78100
Lyopora	470.00000	419.20000	457.50000	452.00000
Kleidionella	37.20000	33.90000	48.60000	33.90000
Hannaites	132.90000	129.40000	132.90000	129.40000
Pseudohastigerina	66.00000	33.90000	56.00000	41.30000
Bucanopsis	358.90000	318.10000	460.90000	251.30000
Echmatemys	50.30000	33.90000	55.80000	46.20000
Bathyurina	470.00000	443.70000	478.60000	468.10000
Polytylites	358.90000	318.10000	330.90000	279.30000
Siderolites	72.10000	61.60000	83.50000	66.00000
Exigua	478.60000	458.40000	513.00000	498.50000
Amphilichas	488.30000	419.20000	471.80000	443.70000
Fenestella	358.90000	254.17000	460.90000	252.17000
Neogloboquadrina	11.60800	5.33300	11.62000	7.24600
Paradiceros	23.03000	15.97000	15.97000	13.82000
Valospongia	513.00000	501.00000	513.00000	501.00000
Cyclopyge	449.50000	443.70000	460.90000	443.70000
Betelgeusia	113.00000	66.00000	129.40000	93.50000
Escharopora	470.00000	458.40000	460.90000	443.70000
Knoxites	345.00000	318.10000	268.80000	265.10000
Euphemitopsis	318.10000	259.90000	295.50000	268.80000
Trochotoma	247.20000	242.00000	247.20000	242.00000
Corbula	163.50000	6.80000	170.30000	0.00000
Taenicephalites	478.60000	458.40000	501.00000	485.40000
Gryphaea	237.00000	0.01170	237.00000	66.00000
Cinnabaria	268.80000	201.30000	228.00000	208.50000
Prosaukia	498.50000	298.90000	501.00000	485.40000
Hydnophora	28.40000	23.03000	28.40000	0.00000
Onychopyge	470.00000	454.00000	497.00000	477.70000
Xymenella	9.00000	6.80000	28.40000	15.97000
Worthenocrinus	353.80000	342.80000	345.30000	342.80000
Yunmenglong	163.50000	145.00000	125.00000	100.50000
Trachynerita	298.90000	295.00000	228.00000	201.30000
Omphalotrochus	303.40000	295.50000	298.90000	259.90000
Lopholistriodon	23.03000	0.01170	20.44000	11.60800
Phorusrhacos	15.97000	11.60800	23.03000	15.97000
Robergiella	470.00000	452.50000	460.90000	449.50000
Trogosus	50.30000	46.20000	50.30000	46.20000
Navajosuchus	83.60000	33.90000	66.00000	63.30000
Flemingostrea	237.00000	56.00000	83.60000	33.90000
Loeblichia	339.40000	326.40000	336.00000	326.40000
Phricodothyris	339.40000	298.90000	358.90000	254.17000
Prosphingitoides	252.17000	251.30000	251.20000	247.20000
Richthofenia	254.17000	252.17000	272.30000	259.90000
Rugostrophia	478.60000	466.00000	478.60000	466.00000
Nuculavus	345.00000	336.00000	330.90000	252.17000
Latibasalia	66.00000	55.80000	58.70000	55.80000
Ginkgospongia	419.20000	407.60000	419.20000	410.80000
Donezella	323.20000	145.00000	323.20000	307.00000
Orthopleura	393.30000	382.70000	387.70000	382.70000
Titanoplina	501.00000	477.70000	485.40000	477.70000
Phocaenopsis	19.00000	15.90000	19.00000	15.90000
Scutella	23.03000	0.01170	28.10000	0.01170
Stigmosphaerostylus	382.70000	358.90000	410.80000	272.30000
Socognathus	83.60000	70.60000	83.50000	70.60000
Pteromyrtea	9.00000	6.80000	33.90000	11.60800
Charnia	635.00000	541.00000	635.00000	541.00000
Conocardium	393.30000	303.40000	460.90000	259.90000
Lituites	470.00000	449.50000	468.10000	423.00000
Antillosarcolites	83.60000	66.00000	83.60000	72.10000
Pinpilla	449.50000	419.20000	449.50000	443.70000
Grinnellaspis	478.60000	457.50000	478.60000	466.00000
Polyporella	268.80000	265.10000	268.80000	265.10000
Temnocyon	33.90000	11.60800	30.80000	20.43000
Oosterella	145.00000	100.50000	140.20000	125.00000
Eurygenium	28.40000	15.97000	29.00000	21.00000
Wilbertopora	72.10000	66.00000	83.50000	66.00000
Actinopeltis	466.00000	449.50000	460.90000	457.50000
Thomsonia	83.60000	72.10000	145.00000	72.10000
Cymbiocrinus	339.40000	318.10000	336.00000	326.40000
Fissocarinocythere	100.50000	66.00000	85.80000	83.50000
Kingaspis	513.00000	501.00000	513.00000	501.00000
Stiktocybele	460.90000	449.50000	457.50000	455.80000
Pudoproetus	358.90000	346.70000	358.90000	336.00000
Jozaria	66.00000	41.30000	47.80000	41.30000
Ptychagnostus	513.00000	501.00000	513.00000	485.40000
Paltodus	497.00000	478.60000	485.40000	443.70000
Estesia	100.50000	66.00000	83.60000	66.00000
Sluha	478.60000	466.00000	460.90000	449.50000
Pentaceratops	83.60000	66.00000	83.50000	70.60000
Cabrieroceras	393.30000	382.70000	393.30000	387.70000
Apatemys	66.00000	56.00000	55.80000	50.30000
Perse	43.00000	15.97000	48.60000	23.03000
Ladatheca	541.00000	513.00000	541.00000	513.00000
Gigantochersina	37.20000	33.90000	5.33300	2.58800
Apidium	37.20000	28.40000	33.90000	28.10000
Curvechidnina	478.60000	458.40000	501.00000	485.40000
Ramuspiculum	478.60000	458.40000	501.00000	485.40000
Xenodiscus	254.00000	252.30000	259.90000	247.20000
Ogygopsis	513.00000	501.00000	516.00000	505.00000
Karomena	460.90000	443.70000	460.90000	449.50000
Microsyops	66.00000	33.90000	55.80000	40.40000
Diacalymene	470.00000	445.60000	449.50000	423.00000
Mariella	113.00000	93.90000	112.03000	93.50000
Pleuronectites	247.20000	201.30000	251.30000	235.00000
Oolithes	168.30000	56.00000	168.30000	66.00000
Cryptothyrella	460.90000	419.20000	445.20000	433.40000
Dromomeron	228.00000	208.50000	228.00000	208.50000
Wjatkella	290.10000	265.10000	279.30000	265.10000
Neocypricardinia	346.70000	330.90000	345.30000	339.40000
Columnopora	445.20000	227.50000	455.80000	443.70000
Dicotyles	3.60000	2.58800	0.12600	0.00000
Pholas	100.50000	33.90000	70.60000	0.78100
Arbacia	5.33300	2.58800	28.40000	5.33300
Asterosoma	100.50000	93.90000	99.60000	93.50000
Cassiavellia	268.00000	237.00000	279.30000	272.30000
Metichthyocrinus	358.90000	323.20000	345.30000	342.80000
Cucullaea	201.30000	0.78100	168.30000	15.90000
Tomistoma	83.60000	3.60000	37.20000	11.60800
Loxoconcha	28.40000	2.58800	122.46000	3.60000
Cymatium	66.00000	37.20000	56.00000	0.01170
Boultonia	358.90000	323.20000	295.50000	265.10000
Wasatchites	252.17000	247.20000	251.30000	247.20000
Phialaspongia	470.00000	419.20000	460.90000	449.50000
Bagaceratops	83.60000	56.00000	83.60000	66.00000
Gallatinospongia	498.50000	485.40000	501.00000	485.40000
Clinocardium	43.00000	5.33300	33.90000	0.00000
Pileospongia	358.90000	318.10000	326.40000	318.10000
Wadiasaurus	242.00000	237.00000	247.20000	242.00000
Leptoria	37.20000	23.03000	38.00000	0.00000
Omeisaurus	174.10000	145.00000	163.50000	145.00000
Zionodon	50.30000	40.40000	46.20000	40.40000
Meghystrichosphaeridium	541.00000	513.00000	635.00000	541.00000
Cradeocrinus	358.90000	342.80000	358.90000	353.80000
Cacops	323.20000	298.90000	290.10000	268.00000
Promegalestes	66.00000	55.80000	58.70000	55.80000
Tarimoplecta	290.10000	279.30000	290.10000	279.30000
Axonoceras	83.60000	66.00000	93.90000	70.60000
Parapuzosia	83.60000	72.10000	89.80000	86.30000
Kingstonia	513.00000	501.00000	513.00000	485.40000
Trapezium	48.60000	5.33300	47.80000	0.01170
Pachycormus	182.70000	174.10000	183.00000	182.00000
Dictyophyllidites	237.00000	125.00000	272.50000	125.00000
Jurongia	252.17000	247.20000	251.30000	247.20000
Ramina	247.20000	242.00000	247.20000	201.30000
Palaeacis	318.10000	314.60000	346.70000	330.90000
Lemmatophora	290.10000	279.30000	290.10000	279.30000
Elopopsis	100.50000	66.00000	99.60000	93.50000
Kulutherium	23.03000	15.97000	23.03000	15.97000
Heliomedusa	541.00000	513.00000	520.00000	516.00000
Cearachelys	125.00000	66.00000	113.00000	100.50000
Craniops	393.30000	382.70000	460.90000	382.70000
Massetognathus	247.20000	237.00000	247.20000	237.00000
Glomospira	439.00000	56.00000	541.00000	37.20000
Graticula	428.20000	426.20000	433.40000	430.50000
Lewyites	83.60000	66.00000	83.50000	70.60000
Thalassinoides	430.50000	0.78100	452.00000	0.01170
Mimomys	5.33300	1.80000	5.33300	0.01170
Calvinella	485.40000	457.50000	501.00000	485.40000
Terebratuloidea	259.90000	251.30000	279.30000	252.17000
Aulosteges	293.00000	252.30000	272.30000	259.90000
Pentaphyllum	254.17000	251.30000	268.80000	254.17000
Mesocallista	83.60000	66.00000	83.50000	66.00000
Theca	485.40000	470.00000	530.00000	382.70000
Pachydiscus	83.60000	66.00000	89.80000	66.00000
Dawsonia	513.00000	501.00000	513.00000	501.00000
Columnocoenia	129.40000	5.33300	161.20000	112.03000
Hypacanthoplites	145.00000	100.50000	125.00000	100.50000
Sinomylus	58.70000	55.80000	58.70000	55.80000
Penion	9.00000	6.80000	41.30000	11.60800
Eodinobolus	460.90000	443.70000	460.90000	443.70000
Ustatochoerus	30.80000	2.58800	13.60000	10.30000
Coronula	11.60800	0.01170	5.33300	0.12600
Batissa	37.20000	28.40000	132.90000	33.90000
Feilongus	152.10000	89.80000	129.40000	122.46000
Brissopatagus	252.17000	13.60000	23.03000	5.33300
Pseudothurmannia	129.40000	125.00000	136.40000	125.00000
Sargentina	358.90000	318.10000	339.40000	252.17000
Septatrypa	443.40000	433.40000	460.90000	433.40000
Medlicottia	295.50000	265.00000	295.50000	268.80000
Arietoceltites	228.00000	208.50000	237.00000	208.50000
Torynifer	358.90000	298.90000	372.20000	314.60000
Ocypode	72.10000	56.00000	15.97000	11.60800
Cyrtodonta	470.00000	358.90000	466.00000	443.70000
Chapattimys	20.44000	15.97000	47.80000	41.30000
Moyerella	458.40000	443.40000	460.90000	449.50000
Holynetes	393.30000	382.70000	388.10000	383.70000
Uncinunellina	259.90000	251.30000	268.80000	252.17000
Lingula	247.20000	237.00000	485.40000	12.70000
Chisternon	55.80000	33.90000	50.30000	46.20000
Coniopteris	174.10000	93.90000	201.30000	93.90000
Megacricetodon	33.90000	11.60800	20.00000	13.65000
Rectocornuspira	251.20000	242.00000	252.17000	251.30000
Ctenodonta	470.00000	358.90000	488.30000	423.00000
Leptoceratops	83.60000	61.70000	83.50000	66.00000
Idonearca	86.30000	72.10000	183.00000	66.00000
Lichenalia	449.50000	419.20000	449.50000	382.70000
Praechrysalidina	125.00000	113.00000	125.45000	113.00000
Icanotia	100.50000	93.90000	105.30000	66.00000
Ikechosaurus	145.00000	89.80000	145.00000	100.50000
Cuneamya	457.50000	419.20000	460.90000	433.40000
Hesperonomiella	478.60000	183.00000	485.40000	466.00000
Raninoides	48.60000	23.03000	100.50000	33.90000
Leonardophyllum	303.40000	72.10000	303.70000	265.10000
Lesothosaurus	237.00000	190.80000	201.30000	190.80000
Megatrigonia	152.10000	145.00000	125.00000	70.60000
Pseudaelurus	15.97000	2.58800	37.20000	10.30000
Eurekaphyllum	407.60000	393.30000	402.50000	391.90000
Elassocrinus	290.10000	279.30000	290.10000	279.30000
Dalmanitina	449.50000	419.20000	460.90000	443.70000
Calceocrinus	470.00000	422.90000	433.40000	423.00000
Orbulina	23.03000	7.24600	0.12600	0.01170
Stylocora	13.65000	12.70000	15.97000	13.82000
Basilemys	83.60000	66.00000	83.60000	66.00000
Gypidulina	358.90000	323.20000	393.30000	382.70000
Vulpes	3.60000	0.01170	10.30000	0.01170
Perissoptera	113.00000	100.50000	100.50000	66.00000
Leptostyrax	100.50000	66.00000	113.00000	89.80000
Cordylodus	497.00000	477.70000	501.00000	443.70000
Philhedra	428.20000	382.70000	460.90000	346.70000
Stellarima	113.00000	66.00000	83.60000	72.10000
Acanthomicmacca	520.00000	501.00000	520.00000	513.00000
Pseudovidalina	11.62000	7.24600	265.10000	259.90000
Neoalbaillella	254.17000	252.17000	290.10000	252.17000
Inyoites	252.17000	251.30000	252.17000	247.20000
Belliscala	83.60000	66.00000	70.60000	66.00000
Scolopodus	485.40000	457.50000	485.40000	314.60000
Rhinoceros	23.03000	0.01170	5.33300	0.01170
Taranis	33.90000	23.03000	33.90000	23.03000
Aesculus	100.50000	66.00000	58.70000	2.58800
Nuthetes	163.50000	139.80000	145.00000	139.80000
Anchitherium	30.80000	5.33300	20.44000	12.75000
Syringopora	443.40000	166.10000	443.40000	279.30000
Daviesina	86.30000	83.60000	85.80000	83.50000
Peirosaurus	125.00000	66.00000	86.30000	83.60000
Nipponothracia	86.30000	72.10000	83.60000	72.10000
Anomalorthis	485.40000	454.00000	488.30000	457.50000
Pseudokainella	478.60000	458.40000	485.40000	477.70000
Gopherus	33.90000	5.33300	15.97000	0.01170
Edgecombeaspis	438.50000	427.40000	433.40000	427.40000
Rugosochonetes	353.80000	40.40000	364.70000	298.90000
Overtonia	330.90000	323.20000	346.70000	323.20000
Kymatites	252.17000	247.20000	252.17000	251.30000
Ataxocerithium	17.50000	6.80000	28.40000	0.00000
Plicapollis	86.30000	83.60000	85.80000	70.60000
Chirodipterus	382.70000	372.20000	318.10000	0.00000
Arctodontomys	66.00000	37.20000	55.80000	50.30000
Michelinoceras	470.00000	458.40000	471.80000	237.00000
Sinopsammobia	129.40000	113.00000	125.00000	113.00000
Ulrichidiscus	318.10000	314.60000	318.10000	314.60000
Litogaster	254.17000	251.30000	251.30000	247.20000
Porocrinus	470.00000	419.20000	453.00000	445.20000
Reticuloceras	326.40000	314.60000	323.20000	314.60000
Squamularia	279.30000	254.17000	358.90000	254.17000
Paracaninia	259.90000	252.17000	279.30000	254.17000
Heterastridium	247.20000	174.10000	237.00000	201.30000
Winchelloceras	358.90000	323.20000	358.90000	345.00000
Discoaster	353.80000	33.90000	47.80000	3.60000
Meandrina	37.20000	23.03000	5.33300	0.00000
Heliocoenia	132.90000	5.33300	155.70000	122.46000
Xenodontomys	9.00000	6.80000	11.60800	5.33300
Parapropalaehoplophorus	15.97000	11.60800	17.50000	16.30000
Protolonsdaleiastraea	358.90000	323.20000	298.90000	279.30000
Guembelitria	72.10000	61.70000	100.50000	61.60000
Ditomopyge	323.20000	259.90000	318.10000	254.17000
Pseudasaphis	113.00000	93.90000	113.00000	93.50000
Whiteinella	100.50000	93.90000	100.50000	89.30000
Aulocrinus	353.80000	336.00000	345.30000	342.80000
Guangxilemur	48.60000	5.33300	37.20000	33.90000
Paramarginifera	259.90000	254.17000	305.90000	254.17000
Luterospongia	305.90000	303.40000	305.90000	303.40000
Delphinus	5.33300	2.58800	20.44000	15.97000
Arctonasua	15.97000	4.90000	15.97000	4.90000
Brayardites	252.17000	247.20000	251.30000	247.20000
Guadalupia	290.10000	252.17000	279.30000	259.90000
Peilinia	113.00000	100.50000	113.00000	99.60000
Ambocoelia	393.30000	259.90000	427.40000	268.80000
Colpophyllia	28.40000	0.00000	38.00000	0.00000
Tivelina	100.50000	37.20000	56.00000	33.90000
Atractosteus	83.60000	33.90000	83.50000	56.00000
Callista	83.60000	15.97000	125.45000	2.58800
Negaprion	48.60000	3.60000	38.00000	30.80000
Fukuiraptor	129.40000	72.10000	129.40000	125.00000
Cycadopites	237.00000	152.10000	298.90000	93.50000
Cladornis	28.40000	16.30000	33.90000	23.03000
Actinotheca	516.00000	513.00000	541.00000	513.00000
Didymograptus	477.70000	183.00000	488.30000	443.40000
Turbonitella	326.40000	314.60000	326.40000	315.20000
Glossomorphites	466.00000	460.90000	449.50000	443.70000
Pelecocrinus	358.90000	342.80000	358.90000	353.80000
Heliomeroides	471.80000	453.00000	471.80000	449.50000
Svetlanoceras	295.50000	279.30000	298.90000	279.30000
Caveacus	541.00000	516.00000	530.00000	513.00000
Ramapithecus	23.03000	0.01170	23.03000	5.33300
Leiotriletes	443.40000	272.30000	387.70000	33.90000
Dicynodon	268.00000	72.10000	259.90000	251.20000
Proconchidium	449.50000	419.20000	449.50000	443.70000
Stiodermiella	419.20000	407.60000	419.20000	410.80000
Paragassizocrinus	323.20000	279.30000	318.10000	303.40000
Kettneraspis	433.40000	410.80000	433.40000	410.80000
Monosaulax	33.90000	4.90000	15.97000	10.30000
Anabarites	541.00000	478.60000	541.00000	520.00000
Herminespina	5.33300	0.01170	11.60800	2.58800
Variodens	228.00000	208.50000	208.50000	201.30000
Globolaxtorum	237.00000	201.30000	208.50000	196.50000
Cosoryx	28.40000	5.33300	24.80000	4.90000
Columastrea	129.40000	5.33300	129.40000	72.10000
Heterosminthus	15.97000	11.60800	20.00000	16.90000
Scaphiopus	28.40000	5.33300	33.30000	10.30000
Trichiurus	28.40000	5.33300	11.62000	0.01170
Brachymetopus	358.90000	342.80000	364.70000	298.90000
Gyrocystis	513.00000	501.00000	513.00000	501.00000
Progalesaurus	247.20000	237.00000	252.17000	251.20000
Tonkinella	513.00000	458.40000	513.00000	501.00000
Amoeboceras	168.30000	145.00000	161.20000	150.80000
Triprismatoolithus	113.00000	70.60000	83.50000	70.60000
Smittina	47.80000	38.00000	37.20000	0.12600
Stigmatella	460.90000	426.20000	449.50000	419.20000
Endothiodon	247.20000	237.00000	259.90000	252.17000
Peneteius	83.60000	58.70000	83.50000	70.60000
Glyptocidaris	23.03000	2.58800	28.40000	23.03000
Ammomarginulina	83.60000	72.10000	157.30000	152.10000
Anthracospirifer	358.90000	298.90000	358.90000	303.40000
Hemigordiopsis	259.90000	252.17000	265.10000	254.17000
Pseudospiriferina	247.20000	237.00000	247.20000	242.00000
Baculites	237.00000	56.00000	93.90000	61.60000
Tetraconodon	15.97000	0.01170	23.03000	5.33300
Cotteroceras	485.40000	478.60000	485.40000	468.10000
Tainoceras	358.90000	252.17000	303.70000	259.90000
Dirhachopea	485.40000	478.60000	501.00000	478.60000
Teichichnus	376.10000	201.30000	520.00000	130.00000
Ephedripites	272.30000	100.50000	272.50000	33.90000
Baggina	66.00000	33.90000	33.90000	11.60800
Euphyllia	2.58800	0.00000	0.78100	0.00000
Granularaspis	513.00000	501.00000	516.00000	513.00000
Cycloconcha	457.50000	449.50000	460.90000	449.50000
Arganasuchus	237.00000	228.00000	237.00000	228.00000
Tempskya	132.90000	100.50000	99.60000	93.50000
Clionolithes	358.90000	323.20000	382.40000	323.20000
Thyrastylon	72.10000	66.00000	70.60000	66.00000
Carcharodontosaurus	152.10000	66.00000	100.50000	93.50000
Callispirina	290.10000	272.30000	295.50000	265.10000
Cythereis	113.00000	23.03000	112.03000	7.24600
Burtinopsis	5.33300	3.60000	5.33300	3.60000
Echinarachnius	11.60800	5.33300	5.33300	2.58800
Peytonoceras	358.90000	318.10000	326.40000	318.10000
Notoastarte	170.30000	166.10000	170.30000	161.20000
Shonisaurus	228.00000	174.10000	228.00000	208.50000
Germanonautilus	247.20000	237.00000	251.30000	232.00000
Neokoninckophyllum	358.90000	268.00000	318.10000	295.50000
Steinmanella	139.80000	129.40000	140.20000	129.40000
Zygochlamys	235.00000	232.00000	33.90000	23.03000
Moorites	305.90000	303.40000	307.00000	252.17000
Phymotaxis	33.90000	5.33300	33.90000	28.40000
Vetupraeca	372.20000	358.90000	376.10000	370.60000
Oxyaena	66.00000	33.90000	58.70000	50.30000
Sharpeiceras	100.50000	93.90000	93.90000	83.60000
Thrinaxodon	252.17000	237.00000	254.17000	247.20000
Cycloceras	466.00000	449.50000	443.40000	314.60000
Protopanderodus	470.00000	419.20000	488.30000	443.40000
Ehrenbergina	25.20000	19.00000	23.03000	5.33300
Bactroceras	470.00000	458.40000	456.10000	443.70000
Rhaetina	259.90000	237.00000	251.30000	201.30000
Sulcobuccinum	66.00000	5.33300	47.80000	38.00000
Megalosaurus	170.30000	72.10000	171.60000	113.00000
Plagiogmus	541.00000	501.00000	541.00000	530.00000
Praedamalis	11.60800	0.78100	11.62000	2.58800
Aviculopecten	393.30000	254.17000	393.30000	201.30000
Cyranorhis	330.90000	314.60000	326.40000	318.10000
Geisonoceras	470.00000	443.40000	460.90000	427.40000
Bakevellia	254.17000	93.90000	290.10000	145.00000
Rotadiscus	541.00000	513.00000	520.00000	516.00000
Nephrolenellus	541.00000	513.00000	516.00000	513.00000
Pentaspongodiscus	208.50000	201.30000	247.20000	242.00000
Jamesella	513.00000	501.00000	513.00000	501.00000
Retimarginifera	290.10000	272.30000	298.90000	252.17000
Lateriseptomena	453.00000	443.40000	453.00000	445.20000
Ivshinagnostus	513.00000	485.40000	498.50000	175.60000
Hedstroemia	470.00000	330.90000	457.50000	372.20000
Jobaria	174.10000	163.50000	174.10000	145.00000
Lexovisaurus	170.30000	0.00000	167.70000	161.20000
Astylospongia	423.00000	407.60000	410.80000	407.60000
Asteracanthus	237.00000	93.90000	201.30000	199.30000
Glottoceras	113.00000	100.50000	112.03000	99.60000
Musashia	43.00000	5.33300	41.30000	11.60800
Ectypodus	66.00000	50.30000	63.30000	48.60000
Wasatchia	46.20000	40.40000	55.80000	50.30000
Dinofelis	11.60800	0.78100	11.62000	0.01170
Radiotrabeculopora	272.50000	252.17000	290.10000	252.17000
Paracypris	113.00000	100.50000	252.17000	5.33300
Terminonatator	83.60000	72.10000	83.50000	70.60000
Hauerites	237.00000	228.00000	232.00000	221.50000
Eospirigerina	460.90000	427.40000	449.50000	433.40000
Glyptodon	5.33300	0.30000	1.20000	0.00000
Aspidolithus	72.10000	61.70000	83.60000	72.10000
Bournonia	72.10000	66.00000	83.60000	66.00000
Ulrichodina	485.40000	477.70000	488.30000	471.80000
Aeneator	9.00000	6.80000	23.03000	15.97000
Waagenoceras	272.30000	259.00000	272.30000	259.90000
Anarhynchia	166.10000	145.00000	190.80000	182.70000
Bemella	516.00000	513.00000	541.00000	520.00000
Korearachne	129.40000	113.00000	113.00000	100.50000
Turriola	33.90000	28.40000	47.80000	38.00000
Melanoides	93.90000	5.33300	139.80000	2.58800
Dolichorhynchops	89.80000	72.10000	93.50000	66.00000
Rhynchonella	460.90000	113.00000	443.40000	38.00000
Polypora	358.90000	254.17000	460.90000	259.90000
Lithocodium	125.00000	113.00000	163.50000	132.90000
Egertonodus	311.45000	113.00000	140.20000	100.50000
Nellia	66.00000	38.00000	66.00000	5.33300
Sphaerospongia	388.10000	383.70000	393.30000	382.70000
Rugops	93.90000	83.60000	100.50000	93.90000
Delphineis	20.43000	3.60000	15.97000	3.60000
Paracoskinolina	125.00000	113.00000	125.00000	113.00000
Pugnax	382.70000	40.40000	393.30000	259.90000
Streblopteria	323.20000	298.90000	346.70000	252.17000
Scaldicetus	15.97000	0.78100	7.24600	1.80600
Tannuolina	541.00000	478.60000	541.00000	516.00000
Saurichthys	252.17000	28.40000	252.17000	201.30000
Sinuites	470.00000	458.40000	466.00000	443.70000
Mandulapora	290.10000	279.30000	290.10000	279.30000
Kizilia	358.90000	323.20000	336.00000	326.40000
Lichenaria	485.40000	443.40000	471.80000	457.50000
Pseudotrigonograptus	470.00000	458.40000	467.30000	458.40000
Arakespongia	318.10000	314.60000	318.10000	314.60000
Belemnopsis	145.00000	130.00000	174.10000	129.40000
Pirania	513.00000	501.00000	513.00000	467.30000
Kelyophis	72.10000	66.00000	72.10000	66.00000
Calclamnella	242.00000	201.30000	232.00000	221.50000
Acristavus	83.60000	72.10000	83.50000	70.60000
Unuchinia	63.30000	50.30000	61.70000	56.80000
Anabarella	530.00000	505.00000	530.00000	504.00000
Australosutura	358.90000	342.80000	353.80000	342.80000
Rotularia	83.60000	61.70000	190.80000	59.20000
Halysites	433.40000	419.20000	460.90000	419.20000
Cheneosaurus	83.60000	72.10000	83.60000	66.00000
Merychyus	20.43000	4.90000	15.97000	4.90000
Meekella	358.90000	254.17000	330.90000	252.17000
Calyptraea	56.00000	12.70000	86.30000	0.01170
Amphiscapha	323.20000	298.90000	323.20000	272.30000
Tryplasma	470.00000	419.20000	458.40000	407.60000
Pachylocrinus	353.80000	336.00000	358.90000	342.80000
Amecephalus	541.00000	494.00000	513.00000	501.00000
Ombonia	254.17000	251.30000	268.80000	252.17000
Lekocrinus	353.80000	336.00000	345.30000	342.80000
Choiaella	541.00000	513.00000	520.00000	516.00000
Mycetophyllia	28.40000	5.33300	0.12600	0.01170
Tyrioceras	460.90000	449.50000	452.00000	443.70000
Bembexia	416.00000	382.70000	498.50000	252.17000
Striatolamia	72.10000	23.03000	66.00000	56.00000
Leptomaria	56.00000	33.90000	189.60000	109.00000
Notobrachyops	247.20000	201.30000	247.20000	242.00000
Lepidocentrus	393.30000	382.70000	387.70000	382.70000
Holcodiscus	145.00000	100.50000	130.00000	125.00000
Hamatia	125.00000	113.00000	105.30000	99.60000
Anilioides	23.03000	11.60800	26.30000	24.80000
Sinodiscus	521.00000	478.60000	520.00000	516.00000
Paracolobus	11.60800	0.01170	7.24600	0.78100
Prochelidella	83.60000	66.00000	125.00000	100.50000
Exostinus	100.50000	56.00000	83.50000	61.70000
Synastrea	129.40000	5.33300	161.20000	122.46000
Simpsonodon	168.30000	152.10000	166.10000	163.50000
Calathium	485.40000	433.40000	485.40000	457.50000
Retimonocolpites	129.40000	93.90000	130.00000	15.97000
Bythiacanthus	345.00000	298.90000	315.20000	307.00000
Devonochonetes	393.30000	382.70000	393.30000	382.70000
Shamovella	265.00000	228.00000	342.80000	145.00000
Paliphyllum	445.20000	427.40000	458.40000	438.50000
Trochonema	470.00000	458.40000	471.80000	382.70000
Cardiaster	86.30000	83.60000	93.90000	66.00000
Costatoblastus	382.70000	342.80000	358.90000	353.80000
Oculospongia	168.30000	166.10000	167.70000	113.00000
Brochocarina	330.90000	323.20000	345.30000	345.00000
Laballa	242.00000	201.30000	232.00000	221.50000
Trachyphyllia	23.03000	15.97000	28.40000	3.60000
Plesiorhineura	63.30000	50.30000	66.00000	56.00000
Kritosaurus	100.50000	56.00000	83.50000	66.00000
Aesopichthys	326.40000	314.60000	326.40000	318.10000
Decodon	56.00000	33.90000	59.20000	5.33300
Mizzia	254.17000	251.30000	290.10000	252.17000
Hippotherium	13.60000	1.80000	23.03000	0.00000
Namacalathus	635.00000	541.00000	635.00000	541.00000
Camerella	478.60000	458.40000	478.60000	449.50000
Sellosaurus	228.00000	190.80000	228.00000	201.30000
Tinimomys	61.70000	48.60000	56.80000	55.80000
Cinnamomum	66.00000	61.70000	100.50000	55.80000
Gorgosaurus	83.60000	70.60000	83.50000	70.60000
Saccostomus	5.33300	2.58800	2.58800	0.12600
Adinocrinus	358.90000	323.20000	345.30000	342.80000
Seminodicrescis	113.00000	100.50000	125.00000	99.60000
Orectodictya	466.00000	453.00000	458.40000	453.00000
Natraglia	228.00000	208.50000	215.56000	212.00000
Dictyospongia	314.60000	314.60000	326.40000	311.45000
Parafusulina	298.90000	254.17000	290.10000	259.90000
Syzrania	303.70000	298.90000	315.20000	298.90000
Naomichelys	145.00000	132.90000	122.46000	89.80000
Anidanthus	318.10000	252.17000	303.70000	254.17000
Cosmetocrinus	358.90000	342.80000	358.90000	342.80000
Bohemiella	513.00000	501.00000	516.00000	513.00000
Bassleroceras	477.70000	449.50000	485.40000	477.70000
Orthambonites	485.40000	458.40000	488.30000	445.60000
Reticularia	259.90000	252.17000	393.30000	298.90000
Dalejina	460.90000	407.60000	443.40000	387.70000
Wanneria	541.00000	501.00000	516.00000	513.00000
Geisina	345.00000	318.10000	345.00000	336.00000
Trachodon	100.50000	56.00000	72.10000	66.00000
Stenestroemia	163.50000	113.00000	130.00000	125.45000
Penniretepora	290.10000	268.00000	330.90000	265.10000
Calamites	387.70000	166.10000	358.90000	254.17000
Symphysurina	488.30000	458.40000	501.00000	477.70000
Zangerlispongia	313.80000	305.90000	313.80000	305.90000
Distichophyllia	247.20000	174.10000	228.00000	201.30000
Irondalia	485.40000	458.40000	501.00000	485.40000
Erinaceus	326.40000	314.60000	5.33300	0.00000
Cataceramus	86.30000	66.00000	85.80000	66.00000
Trochosiropsis	113.00000	66.00000	83.60000	72.10000
Valdosaurus	157.30000	100.50000	136.40000	125.00000
Triticispongia	541.00000	513.00000	541.00000	516.00000
Plerophyllum	254.17000	251.30000	259.90000	254.17000
Stethacanthus	330.90000	314.60000	330.90000	323.20000
Laevitrigonia	163.50000	145.00000	174.10000	170.30000
Hebediscus	520.00000	501.00000	520.00000	516.00000
Balanus	43.00000	2.58800	37.20000	0.00000
Aulocopella	470.00000	419.20000	460.90000	443.70000
Baiosoma	318.10000	279.30000	330.90000	279.30000
Archaeopteris	382.70000	358.90000	387.70000	358.90000
Donaldina	358.90000	298.90000	379.50000	252.17000
Menabites	89.80000	72.10000	83.50000	70.60000
Araripichthys	125.00000	89.80000	125.00000	99.60000
Kiaerograptus	478.60000	466.00000	485.40000	478.60000
Bathypsammia	113.00000	66.00000	0.12600	0.01170
Proceratosaurus	168.30000	72.10000	167.70000	164.70000
Mammites	100.50000	66.00000	93.90000	89.30000
Nanochilina	409.10000	387.70000	409.10000	402.50000
Prosthennops	30.80000	3.60000	20.43000	4.90000
Hibolites	145.00000	130.00000	152.10000	129.40000
Crenispirifer	268.00000	265.00000	342.80000	252.17000
Eurystomites	485.40000	458.40000	478.60000	468.10000
Rhomaleosaurus	201.30000	174.10000	208.50000	196.50000
Guanlingsaurus	242.00000	201.30000	237.00000	228.00000
Alopias	41.30000	33.90000	47.80000	23.03000
Baccanella	208.50000	201.30000	228.00000	201.30000
Sauropelta	163.50000	66.00000	125.00000	100.50000
Barrettia	86.30000	66.00000	85.80000	70.60000
Orthothetina	259.90000	251.30000	339.40000	252.17000
Lopha	303.40000	66.00000	251.20000	0.01170
Cotalagnostus	513.00000	501.00000	513.00000	501.00000
Mucroclipeus	387.70000	382.70000	393.30000	382.70000
Kossmatia	152.10000	145.00000	150.80000	132.90000
Hemizyga	358.90000	303.40000	315.20000	272.30000
Palaeoryctes	66.00000	50.30000	61.70000	48.60000
Oligodontosaurus	63.30000	61.70000	63.30000	61.70000
Chiapasella	83.60000	66.00000	83.60000	66.00000
Cuspidaria	168.30000	166.10000	168.30000	7.24600
Cidaris	237.00000	0.01170	237.00000	2.58800
Eumetopias	5.33300	3.60000	5.33300	0.01170
Eretmocrinus	358.90000	336.00000	358.90000	345.00000
Brachydegma	323.20000	298.90000	279.30000	272.30000
Anguis	47.80000	41.30000	5.33300	0.01170
Peromyscus	3.60000	2.58800	13.60000	0.00000
Plectodiscus	419.20000	393.30000	364.70000	314.60000
Aepycamelus	15.97000	4.90000	23.03000	1.80000
Oligobunis	23.03000	11.60800	30.80000	20.43000
Sinocyclocyclicus	541.00000	513.00000	635.00000	541.00000
Catopsalis	70.60000	33.90000	66.00000	63.30000
Protolenus	520.00000	501.00000	530.00000	501.00000
Dicranocaris	513.00000	501.00000	513.00000	501.00000
Shansiella	326.40000	314.60000	372.20000	272.30000
Nothrotheriops	3.60000	2.58800	4.90000	0.01170
Piatnitzkysaurus	166.10000	139.80000	166.10000	163.50000
Leptella	477.70000	470.00000	485.40000	471.80000
Brachycythere	113.00000	100.50000	105.30000	28.40000
Aletes	279.30000	272.30000	0.12600	0.01170
Dicanthopyge	498.50000	485.40000	501.00000	485.40000
Rhabdognathus	66.00000	56.00000	72.10000	56.00000
Presbyornis	58.70000	28.40000	55.80000	46.20000
Arenobulimina	125.00000	113.00000	140.20000	66.00000
Unionites	254.17000	251.30000	254.17000	201.30000
Cretaproscolia	145.00000	100.50000	125.00000	112.03000
Primorella	358.90000	303.40000	298.90000	272.30000
Verbeekina	410.80000	254.17000	279.50000	265.10000
Pseudhipparion	20.43000	3.60000	10.30000	4.90000
Zolhafah	100.50000	61.70000	72.10000	66.00000
Ussuria	251.20000	247.20000	251.30000	247.20000
Hybocrinus	478.60000	183.00000	453.00000	445.20000
Eremotherium	93.90000	0.01170	4.90000	0.00000
Acleistorhinus	323.20000	298.90000	279.30000	272.30000
Microphyllia	132.90000	129.40000	171.60000	155.70000
Rhytiophora	382.70000	298.90000	364.70000	353.80000
Nymphalucina	83.60000	38.00000	83.60000	66.00000
Velociraptor	113.00000	66.00000	100.50000	66.00000
Holia	471.80000	452.50000	460.90000	449.50000
Numataphocoena	5.33300	2.58800	5.33300	3.60000
Naashoibitosaurus	100.50000	66.00000	83.50000	66.00000
Retitricolpites	113.00000	93.90000	113.00000	48.60000
Conepatus	5.33300	3.00000	0.12600	0.01170
Codonofusiella	272.30000	252.17000	290.10000	254.17000
Shelbyoceras	501.00000	457.50000	485.40000	477.70000
Lockeia	252.17000	237.00000	251.30000	247.20000
Sphaerovum	100.50000	66.00000	125.00000	83.60000
Glyptocrinus	452.00000	449.50000	460.90000	443.70000
Corynexochina	513.00000	501.00000	513.00000	501.00000
Colpocoryphe	466.00000	449.50000	466.00000	449.50000
Gyrodes	237.00000	23.03000	140.20000	38.00000
Tremacyllus	11.60800	3.00000	11.60800	5.33300
Eldonia	513.00000	501.00000	520.00000	501.00000
Pterinopectinella	323.20000	298.90000	318.10000	272.30000
Triceratium	113.00000	66.00000	83.60000	72.10000
Archaeoglobigerina	100.50000	89.80000	89.30000	66.00000
Brissopsis	48.60000	2.58800	37.20000	2.58800
Cervus	28.40000	0.01170	11.60800	0.00000
Discorbis	113.00000	2.58800	166.10000	3.60000
Sinbadiella	252.17000	247.20000	251.30000	247.20000
Zhongornis	152.10000	89.80000	125.45000	122.46000
Flexuospiculata	265.10000	252.17000	265.10000	259.90000
Diagoniella	513.00000	501.00000	541.00000	419.20000
Palaeastraea	237.00000	201.30000	212.00000	205.60000
Coelodus	100.50000	66.00000	99.60000	93.50000
Prothryptacodon	61.70000	55.80000	63.30000	61.70000
Rhizocorallium	382.70000	23.03000	530.00000	125.00000
Idioprioniodus	339.40000	314.60000	307.00000	303.70000
Leidyosuchus	86.30000	37.20000	83.60000	61.70000
Scolecopteris	311.45000	303.40000	318.10000	314.60000
Hoplocetus	33.90000	5.33300	2.58800	1.80600
Emmonsia	393.30000	382.70000	393.30000	326.40000
Stenonychosaurus	83.60000	61.70000	86.30000	66.00000
Sinoeocrinus	541.00000	501.00000	513.00000	505.00000
Simplexodictyon	410.80000	407.60000	410.80000	387.70000
Prodaphaenus	66.00000	33.90000	55.80000	37.20000
Simoedosaurus	125.00000	55.80000	61.70000	55.80000
Marmoretta	168.30000	166.10000	167.70000	164.70000
Tiktaalik	393.30000	372.20000	382.70000	372.20000
Diloma	11.60800	5.33300	33.90000	11.62000
Leptochondria	259.90000	201.30000	265.10000	237.00000
Eumorphotis	443.40000	237.00000	254.17000	201.30000
Proteles	125.00000	100.50000	2.58800	0.01170
Karreriella	23.03000	5.33300	23.03000	2.58800
Meandraraea	129.40000	5.33300	164.70000	105.30000
Phillipsia	358.90000	353.80000	358.90000	279.30000
Pandaspinapyga	470.00000	452.50000	471.80000	449.50000
Crucella	208.50000	83.60000	208.50000	70.60000
Prochetodon	58.70000	55.80000	61.70000	56.80000
Microtus	485.40000	0.01170	2.58800	0.00000
Epistreptophyllum	168.30000	166.10000	161.20000	100.50000
Pentacrinites	201.30000	174.10000	183.00000	139.80000
Cedarina	513.00000	485.40000	513.00000	501.00000
Molaria	513.00000	501.00000	513.00000	505.00000
Modiomorpha	419.20000	358.90000	443.40000	336.00000
Helminthozyga	315.20000	305.90000	315.20000	303.40000
Eoredlichia	520.00000	513.00000	520.00000	516.00000
Polyacrodus	290.10000	28.40000	290.10000	70.60000
Mammuthus	11.60800	0.01170	23.03000	0.00000
Straparollus	393.30000	298.90000	407.60000	272.30000
Ogunichthys	125.00000	113.00000	109.00000	99.60000
Palaeobolbomyia	174.10000	152.10000	166.10000	157.30000
Daspletosaurus	83.60000	70.60000	83.60000	72.10000
Verneuilia	393.30000	387.70000	391.90000	388.10000
Brachydelphis	23.03000	5.33300	15.97000	5.33300
Delaria	272.30000	259.90000	279.30000	268.80000
Nigeremys	100.50000	66.00000	72.10000	33.90000
Mutilus	11.60800	2.58800	11.60800	5.33300
Zosterophyllum	412.30000	387.70000	419.20000	382.70000
Citipati	100.50000	56.00000	83.60000	66.00000
Neopalaeaster	358.90000	318.10000	345.30000	342.80000
Prodipoides	15.97000	10.30000	15.97000	13.60000
Epicelia	259.90000	252.17000	259.90000	254.17000
Hanssuesia	83.60000	70.60000	83.60000	72.10000
Aphelakardia	353.80000	342.80000	358.90000	342.80000
Entactinosphaera	254.17000	252.17000	382.70000	242.00000
Lophospira	470.00000	419.20000	478.60000	430.50000
Tellidora	100.50000	66.00000	70.60000	66.00000
Dactylotreta	513.00000	501.00000	513.00000	485.40000
Limaysaurus	166.10000	66.00000	125.00000	100.50000
Austerum	393.30000	382.70000	387.70000	382.70000
Stropheodonta	393.30000	382.70000	449.50000	372.20000
Streptognathodus	339.40000	298.90000	318.10000	298.90000
Dimorphoceras	303.40000	298.90000	339.40000	314.60000
Ancillotoechia	443.40000	419.20000	440.80000	391.90000
Kaimenella	516.00000	513.00000	516.00000	513.00000
Isocardia	11.62000	7.24600	161.20000	7.24600
Reithrodon	6.80000	3.00000	0.78100	0.12600
Bolivina	83.60000	0.00000	166.10000	3.60000
Eosteiromys	29.00000	21.00000	33.90000	28.40000
Azolla	100.50000	5.33300	100.50000	0.00000
Parvamussium	113.00000	72.10000	182.70000	11.60800
Grendelius	157.30000	152.10000	157.30000	152.10000
Protarca	86.30000	83.60000	86.30000	83.60000
Baena	83.60000	37.20000	83.50000	40.40000
Archohelia	113.00000	66.00000	47.80000	33.90000
Leiorhynchoidea	358.90000	314.60000	393.30000	272.30000
Variatrypa	393.30000	382.70000	409.10000	372.20000
Heteraster	113.00000	100.50000	125.45000	93.50000
Proterocameroceras	477.70000	458.40000	485.40000	468.10000
Azabbaremys	66.00000	56.00000	66.00000	56.00000
Dinodontosaurus	247.20000	237.00000	247.20000	237.00000
Hemiaulus	113.00000	66.00000	83.60000	72.10000
Peraspis	470.00000	458.40000	471.80000	457.50000
Laelaps	83.60000	56.00000	125.45000	122.46000
Vulcanisciurus	23.03000	15.97000	20.44000	15.97000
Nippononectes	86.30000	72.10000	85.80000	83.50000
Trigonotreta	298.90000	295.50000	298.90000	252.17000
Carsosaurus	100.50000	66.00000	99.60000	93.50000
Pseudokossmaticeras	83.60000	72.10000	83.50000	70.60000
Laudonomphalus	388.10000	372.20000	387.70000	382.70000
Pygaster	201.30000	190.80000	99.60000	93.50000
Grosmorneus	478.60000	458.40000	501.00000	485.40000
Rebbachisaurus	125.00000	100.50000	99.60000	93.50000
Janiceps	259.90000	254.17000	254.17000	252.17000
Bruclarkia	43.00000	3.60000	38.00000	11.60800
Fimbrispirifer	407.60000	382.70000	409.10000	382.70000
Prionolobus	252.17000	247.20000	252.17000	247.20000
Pentameroides	443.40000	430.50000	438.50000	433.40000
Ophisaurus	33.90000	5.33300	13.60000	0.01170
Bostrychoceras	100.50000	72.10000	89.80000	70.60000
Bostrychoceras	100.50000	72.10000	83.60000	72.10000
Eucycloscala	254.17000	182.70000	279.30000	66.00000
Parasyrinx	43.00000	15.97000	23.03000	11.60800
Proboscia	5.33300	2.58800	83.60000	3.60000
Pholidophorus	242.00000	166.10000	208.50000	182.00000
Hiemalora	635.00000	541.00000	635.00000	541.00000
Kimbetohia	83.60000	61.70000	70.60000	63.30000
Gamachignathus	458.40000	440.80000	460.90000	443.70000
Coeloclemis	296.40000	259.90000	268.80000	265.10000
Lepidodendron	382.70000	166.10000	372.20000	208.50000
Hydrodamalis	23.03000	2.58800	5.33300	0.00000
Lepidosiren	100.50000	55.80000	11.62000	7.24600
Georgiacetus	56.00000	33.90000	47.80000	38.00000
Encrinuroides	470.00000	443.70000	471.80000	445.60000
Mendacella	443.40000	419.20000	449.50000	427.40000
Himalayacetus	48.60000	37.20000	56.00000	47.80000
Flexaria	318.10000	314.60000	346.70000	314.60000
Daixites	303.40000	298.90000	303.70000	290.10000
Micidus	407.60000	393.30000	409.10000	391.90000
Cupulocrinus	470.00000	419.20000	453.00000	443.70000
Mexicoceras	298.90000	252.17000	265.10000	259.90000
Somoholites	313.80000	305.90000	313.80000	290.10000
Axelella	23.03000	2.58800	33.90000	7.24600
Medionapus	72.10000	66.00000	70.60000	66.00000
Lysorophus	323.20000	298.90000	279.30000	272.30000
Nothofagus	3.60000	2.58800	72.10000	2.58800
Cedrelospermum	37.20000	5.33300	50.30000	23.03000
Hispanotherium	15.97000	11.60800	15.97000	11.62000
Acidaspis	419.20000	407.60000	460.90000	423.00000
Nevadathalamia	228.00000	208.50000	228.00000	208.50000
Gervillia	268.00000	132.90000	301.20000	66.00000
Desmocyon	20.43000	5.33300	24.80000	15.97000
Protelliptio	66.00000	56.00000	83.50000	70.60000
Klukisporites	174.10000	125.00000	139.80000	125.00000
Jachaleria	237.00000	208.50000	247.20000	208.50000
Raphistoma	470.00000	382.70000	478.60000	443.70000
Stephanoceras	168.30000	166.10000	170.30000	168.30000
Pteronisculus	252.17000	28.40000	251.30000	247.20000
Praecupulocrinus	470.00000	445.20000	453.00000	445.20000
Turborotalia	66.00000	56.00000	23.03000	11.60800
Paxillitriletes	100.50000	93.90000	140.20000	93.90000
Palaeocyclus	443.40000	376.10000	443.40000	433.40000
Lercaritubus	265.10000	252.17000	265.10000	259.90000
Dorraletes	63.30000	50.30000	61.70000	56.80000
Patinella	3.60000	2.58800	5.33300	3.60000
Testudo	72.10000	5.33300	46.20000	0.01170
Dinohyus	20.43000	11.60800	24.80000	20.43000
Phragmostrophia	419.20000	393.30000	419.20000	391.90000
Virgula	157.30000	152.10000	265.10000	252.17000
Gigantornis	100.50000	41.30000	47.80000	41.30000
Cyclolorenzella	513.00000	501.00000	513.00000	501.00000
Hermatostroma	387.70000	372.20000	388.10000	358.90000
Choperella	410.80000	407.60000	387.70000	382.70000
Amydrocarcinus	48.60000	37.20000	56.00000	33.90000
Adcrocuta	5.33300	3.60000	8.70000	5.33300
Aegirosaurus	152.10000	145.00000	157.30000	136.40000
Rhabdosporites	407.60000	393.30000	407.60000	358.90000
Trematorthis	470.00000	458.40000	471.80000	457.50000
Titanosarcolites	452.00000	66.00000	83.60000	66.00000
Tabulipora	296.40000	259.90000	364.70000	265.10000
Monocraterion	376.10000	360.70000	520.00000	516.00000
Planolites	265.00000	72.10000	541.00000	93.50000
Oxybeloceras	83.60000	66.00000	83.50000	70.60000
Takracetus	47.80000	41.30000	47.80000	41.30000
Strombus	37.20000	0.01170	105.30000	0.01170
Palaeostylops	66.00000	55.80000	58.70000	55.80000
Bainoceratops	83.60000	72.10000	86.30000	70.60000
Protozyga	468.10000	443.70000	471.80000	455.80000
Prohylobates	23.03000	15.97000	23.03000	15.97000
Jeletzkytes	83.60000	72.10000	83.50000	66.00000
Plectodina	470.00000	433.40000	460.90000	443.70000
Barapasaurus	237.00000	166.10000	199.30000	182.70000
Proconodontus	498.50000	485.40000	501.00000	485.40000
Parietobalaena	23.03000	3.60000	20.44000	13.82000
Indomeryx	47.80000	33.90000	41.30000	33.90000
Xenosiren	11.60800	3.60000	10.30000	4.90000
Palaeolabrus	83.60000	56.00000	63.30000	61.70000
Cyclospira	460.90000	443.70000	460.90000	438.50000
Proetus	433.40000	330.90000	460.90000	323.20000
Proptychites	252.17000	247.20000	252.17000	247.20000
Talarocrinus	358.90000	323.20000	336.00000	326.40000
Alutella	541.00000	513.00000	516.00000	513.00000
Omphaloptychia	252.17000	247.20000	279.30000	247.20000
Gilmoreosaurus	100.50000	66.00000	93.90000	83.60000
Pterotheca	457.50000	66.00000	460.90000	449.50000
Pterotheca	457.50000	66.00000	83.60000	72.10000
Montezumaspis	541.00000	513.00000	530.00000	516.00000
Parmicorbula	83.60000	66.00000	125.00000	38.00000
Spongites	7.24600	0.01170	15.97000	0.00000
Neophylloceras	113.00000	72.10000	105.30000	70.60000
Connochaetes	11.60800	0.01170	5.33300	0.00000
Bucania	439.00000	426.20000	460.90000	412.30000
Amplexoides	443.40000	423.00000	438.50000	425.60000
Alleynia	419.20000	393.30000	387.70000	382.70000
Famatinorthis	478.60000	453.00000	478.60000	468.10000
Lobocarcinus	48.60000	37.20000	37.20000	33.90000
Acipenser	83.60000	5.33300	83.50000	0.01200
Mickwitzia	516.00000	513.00000	520.00000	516.00000
Stenodelphis	23.03000	0.01170	3.60000	2.58800
Marginovatia	498.50000	298.90000	346.70000	314.60000
Squatina	37.20000	2.58800	83.60000	5.33300
Megagnostus	513.00000	501.00000	513.00000	485.40000
Oligopygus	48.60000	33.90000	37.20000	33.90000
Ameropiltonia	358.90000	353.80000	358.90000	353.80000
Caryocorbula	9.00000	6.80000	125.00000	0.78100
Torcapella	132.90000	129.40000	132.90000	125.00000
Prosopiscus	466.00000	453.00000	463.50000	460.90000
Panobius	55.80000	48.60000	56.00000	41.30000
Intratubospongia	279.30000	272.30000	268.80000	252.17000
Pluridens	89.80000	66.00000	72.10000	66.00000
Hylodecrinus	353.80000	336.00000	358.90000	342.80000
Sethocapsa	157.30000	145.00000	171.60000	89.30000
Mollisonia	541.00000	501.00000	513.00000	501.00000
Palaeospiculum	478.60000	458.40000	513.00000	485.40000
Sinclairomeryx	20.43000	15.97000	20.43000	13.60000
Crassinella	9.00000	6.80000	11.62000	0.01170
Alces	2.58800	0.01170	2.58800	0.01170
Semibalanus	15.97000	5.33300	0.12600	0.01170
Setigerites	353.80000	336.00000	358.90000	318.10000
Biplica	83.60000	66.00000	99.60000	66.00000
Canadoceras	86.30000	72.10000	83.60000	72.10000
Coccolithus	33.90000	23.03000	47.80000	3.60000
Phragmodictya	358.90000	318.10000	326.40000	318.10000
Nahannagnostus	513.00000	485.40000	501.00000	175.60000
Acris	28.40000	5.33300	13.60000	0.01170
Orbipora	189.60000	183.00000	478.60000	443.70000
Kinkonychelys	72.10000	66.00000	72.10000	66.00000
Hemitragus	2.58800	0.01170	0.78100	0.12600
Trapago	70.60000	55.80000	56.80000	55.80000
Histocrinus	353.80000	342.80000	358.90000	342.80000
Cretoxyrhina	100.50000	72.10000	99.60000	66.00000
Horolodectes	58.70000	55.80000	61.70000	56.80000
Plagiura	541.00000	501.00000	513.00000	501.00000
Liospiriferina	190.80000	182.70000	199.30000	182.00000
Liosotella	298.90000	259.90000	279.30000	259.90000
Astraea	358.90000	323.20000	37.20000	0.01170
Pseudotomus	46.20000	33.90000	50.30000	40.40000
Cassianella	247.20000	237.00000	247.20000	201.30000
Paragogia	541.00000	513.00000	513.00000	505.00000
Huangzhishania	254.17000	247.20000	254.17000	252.17000
Permianella	259.90000	252.17000	272.30000	254.17000
Pelycodus	56.00000	33.90000	55.80000	50.30000
Radiolites	83.60000	66.00000	113.00000	66.00000
Labidolemur	66.00000	50.30000	61.70000	55.80000
Palaeogale	28.40000	15.97000	33.30000	30.80000
Calamophylliopsis	132.90000	129.40000	161.20000	100.50000
Helagras	66.00000	33.90000	33.90000	33.30000
Voltzia	237.00000	201.30000	163.50000	157.30000
Voltzia	237.00000	201.30000	237.00000	201.30000
Victoriacystis	416.00000	412.30000	419.20000	410.80000
Leptodesma	393.30000	298.90000	443.40000	252.17000
Spiroscala	358.90000	342.80000	313.80000	272.30000
Diestoceras	470.00000	449.50000	460.90000	443.70000
Crioceratites	145.00000	5.33300	139.80000	99.60000
Dielasma	358.90000	189.60000	358.90000	201.30000
Eulytoceras	129.40000	125.00000	129.40000	100.50000
Alaskospira	419.20000	393.30000	443.40000	419.20000
Trigonarca	100.50000	72.10000	168.30000	33.90000
Infracoronia	37.20000	23.03000	38.00000	33.90000
Psilophyton	419.20000	393.30000	419.20000	382.70000
Lingulella	541.00000	449.50000	520.00000	449.50000
Cassiope	132.90000	125.00000	125.00000	83.50000
Hiatella	2.58800	0.01170	152.10000	0.01170
Filosina	163.50000	113.00000	132.90000	113.00000
Hanzawaia	66.00000	0.00000	55.80000	11.60800
Macrostylocrinus	470.00000	419.20000	452.00000	427.40000
Staffella	259.90000	252.17000	290.10000	252.17000
Quemocuomegalodon	228.00000	208.50000	228.00000	208.50000
Eriphyla	93.90000	72.10000	171.60000	72.10000
Concornis	132.90000	70.60000	130.00000	125.45000
Edaphosaurus	305.90000	303.40000	279.30000	272.30000
Endothyra	358.90000	342.80000	358.90000	208.50000
Hirmoneura	47.80000	33.90000	37.20000	33.90000
Langdaiceras	242.00000	201.30000	242.00000	237.00000
Dicoelosia	460.90000	407.60000	460.90000	412.30000
Proborhyaena	33.90000	15.97000	29.00000	21.00000
Cromyodruppa	89.80000	83.60000	93.90000	70.60000
Australocoelia	427.40000	387.70000	419.20000	382.70000
Dactylites	265.10000	252.17000	279.30000	259.90000
Gladius	113.00000	61.70000	83.60000	72.10000
Czekanowskia	174.10000	139.80000	201.30000	100.50000
Kitakamithyris	358.90000	40.40000	346.70000	318.10000
Peritritoechia	467.30000	458.40000	466.00000	460.90000
Parapalaeoleon	125.00000	113.00000	122.46000	112.03000
Clypites	252.17000	247.20000	252.17000	247.20000
Limopsis	37.20000	5.33300	125.00000	0.78100
Rukwalorax	28.40000	23.03000	28.40000	23.03000
Paradjidaumo	33.90000	33.30000	40.40000	33.90000
Primaspis	468.10000	66.00000	460.90000	407.60000
Spirifer	419.20000	252.17000	443.40000	259.90000
Sanqiaothyris	247.20000	201.30000	242.00000	237.00000
Syntrophina	485.40000	478.60000	485.40000	449.50000
Paronychodon	83.60000	72.10000	105.30000	66.00000
Cyclocaudex	318.10000	272.30000	330.90000	298.90000
Oxycolpella	205.60000	189.60000	208.50000	201.30000
Claraia	443.40000	242.00000	254.17000	247.20000
Scoloparia	237.00000	221.50000	237.00000	228.00000
Myospalax	2.58800	0.78100	2.58800	0.01170
Pteranodon	129.40000	72.10000	89.80000	70.60000
Chiloguembelina	37.20000	23.03000	66.00000	56.00000
Odontogriphus	513.00000	501.00000	513.00000	505.00000
Mackinneyella	272.50000	265.10000	268.80000	265.10000
Laterispina	254.17000	251.30000	272.30000	252.17000
Bellamya	11.60800	0.01170	11.62000	0.01170
Stephenaspis	541.00000	501.00000	513.00000	501.00000
Asthenotoma	37.20000	23.03000	38.00000	33.90000
Epistomina	182.70000	100.50000	182.70000	99.60000
Procolophon	252.17000	237.00000	252.17000	247.20000
Douvillina	393.30000	358.90000	410.80000	372.20000
Dakosaurus	163.50000	152.10000	152.10000	139.80000
Hudsonospongia	470.00000	458.40000	466.00000	443.40000
Mesypochrysa	145.00000	113.00000	145.00000	140.20000
Turrilites	125.00000	89.80000	99.60000	66.00000
Morganucodon	208.50000	190.80000	201.30000	182.70000
Forbesiocrinus	358.90000	318.10000	358.90000	342.80000
Lepidopteris	201.30000	199.30000	228.00000	199.30000
Gymnocodium	254.17000	251.30000	259.90000	251.30000
Weavericeras	132.90000	125.00000	132.90000	129.40000
Gryposaurus	83.60000	56.00000	83.50000	70.60000
Nanorthis	485.40000	477.70000	488.30000	471.80000
Crinisarina	372.20000	358.90000	382.70000	358.90000
Shuangmiaosaurus	100.50000	66.00000	100.50000	89.80000
Cleidophorus	457.50000	449.50000	460.90000	268.80000
Pseudooneotodus	470.00000	458.40000	460.90000	410.80000
Skolithos	635.00000	66.00000	635.00000	0.78100
Schrankipollis	113.00000	93.90000	125.00000	93.90000
Gnathodus	376.10000	298.90000	353.80000	318.10000
Armenoceras	485.40000	470.00000	485.40000	449.50000
Radiocerniculum	530.00000	520.00000	850.00000	635.00000
Mixosaurus	247.20000	201.30000	247.20000	237.00000
Paraspiticeras	145.00000	100.50000	136.40000	125.00000
Archaeophiomusium	298.90000	295.50000	301.20000	272.30000
Halobia	247.20000	145.00000	242.00000	201.30000
Disporella	3.60000	2.58800	5.33300	0.12600
Discinella	516.00000	513.00000	516.00000	513.00000
Liliacidites	129.40000	113.00000	129.40000	33.90000
Paraphyllanthoxylon	125.00000	100.50000	113.00000	93.50000
Leolites	460.90000	449.50000	457.50000	445.60000
Spinofacia	330.90000	323.20000	323.20000	315.20000
Paratylopus	20.43000	5.33300	30.80000	20.43000
Pugnoides	382.70000	298.90000	387.70000	247.20000
Eireocrinus	382.70000	358.90000	364.70000	360.70000
Sinum	33.90000	23.03000	56.00000	0.00000
Pleurophorus	345.00000	252.30000	330.90000	232.00000
Torellella	541.00000	501.00000	541.00000	513.00000
Plicatus	382.70000	251.30000	254.17000	252.17000
Chaulistomella	470.00000	458.40000	471.80000	449.50000
Nippononaia	129.40000	66.00000	113.00000	100.50000
Phorocephala	488.30000	443.70000	471.80000	457.50000
Levicyclus	48.60000	37.20000	56.00000	33.90000
Pseudoplacunopsis	247.20000	166.10000	242.00000	201.30000
Eosolea	56.00000	33.90000	56.00000	33.90000
Shanweiniao	152.10000	89.80000	125.45000	122.46000
Atopostroma	407.60000	393.30000	419.20000	407.60000
Teratosaurus	228.00000	208.50000	237.00000	208.50000
Polydolops	28.40000	23.03000	55.80000	48.00000
Cytherura	72.10000	66.00000	70.60000	7.24600
Portheus	83.60000	72.10000	83.60000	72.10000
Brooksina	433.40000	427.40000	443.40000	419.20000
Renalcis	541.00000	23.03000	530.00000	247.20000
Enantiostreon	247.20000	237.00000	247.20000	237.00000
Mimatrypa	393.30000	382.70000	393.30000	382.70000
Pulchratia	323.20000	298.90000	318.10000	268.80000
Apterodon	37.20000	15.97000	33.90000	28.10000
Belemnospongia	358.90000	314.60000	326.40000	318.10000
Celtedens	125.00000	100.50000	130.00000	125.45000
Orbitolites	168.30000	33.90000	56.00000	47.80000
Neotoma	3.60000	2.58800	4.90000	0.00000
Thalassoleon	23.03000	3.60000	7.24600	2.58800
Stenotholus	83.60000	58.70000	72.10000	66.00000
Clarkina	279.30000	171.60000	265.00000	251.30000
Plectostaffella	339.40000	298.90000	323.20000	315.20000
Cyclocardia	43.00000	5.33300	33.90000	0.01170
Pareodinia	163.50000	145.00000	166.10000	132.90000
Lahillia	100.50000	6.80000	83.60000	38.00000
Homolodromia	66.00000	33.90000	56.00000	33.90000
Kvania	485.40000	477.70000	501.00000	477.70000
Klamelia	163.50000	157.30000	166.10000	163.50000
Moropus	30.80000	2.58800	30.80000	5.33300
Bernissartia	163.50000	56.00000	136.40000	93.50000
Magnumbonella	358.90000	336.00000	358.90000	346.70000
Lithothamnium	23.03000	0.01170	122.46000	0.00000
Monotis	272.30000	182.70000	237.00000	201.30000
Ampullina	33.90000	23.03000	235.00000	3.60000
Anomoepus	237.00000	199.30000	228.00000	100.50000
Annulospongia	467.30000	458.40000	467.30000	458.40000
Cyathocrinites	358.90000	323.20000	358.90000	254.17000
Milaculum	470.00000	458.40000	460.90000	449.50000
Pseudosaynella	125.00000	113.00000	125.00000	112.03000
Paraphiomys	33.90000	2.58800	28.10000	7.24600
Orbirhynchia	100.50000	72.10000	105.30000	66.00000
Ilyocypris	83.60000	66.00000	139.80000	0.01170
Marrella	541.00000	501.00000	513.00000	505.00000
Nodocephalosaurus	100.50000	66.00000	83.50000	70.60000
Echinauris	290.10000	254.17000	279.30000	252.17000
Gujaratia	55.80000	48.60000	55.80000	41.30000
Megatherium	5.33300	0.78100	17.50000	0.00000
Ammosaurus	237.00000	145.00000	201.30000	174.10000
Diplodocus	163.50000	113.00000	157.30000	145.00000
Arctitreta	298.90000	265.00000	279.30000	265.10000
Balaenula	5.33300	3.60000	11.62000	1.80000
Bryceomys	113.00000	89.80000	125.00000	89.30000
Terlinguachelys	83.60000	70.60000	83.50000	70.60000
Procavia	37.20000	28.40000	5.33300	0.00000
Scalarituba	358.90000	323.20000	364.70000	360.70000
Gerrothorax	228.00000	201.30000	242.00000	208.50000
Stagonolepis	265.00000	201.30000	237.00000	208.50000
Paryphella	259.90000	252.17000	252.17000	251.30000
Cryptotexanites	86.30000	72.10000	83.50000	70.60000
Aphelops	30.80000	2.58800	23.03000	4.90000
Conoblastus	382.70000	358.90000	372.20000	358.90000
Kerygmachela	520.00000	513.00000	530.00000	516.00000
Placodus	237.00000	201.30000	247.20000	242.00000
Pseudogastrioceras	290.10000	265.00000	279.30000	252.17000
Bumastus	443.40000	433.40000	460.90000	423.00000
Cypraea	37.20000	0.01170	86.30000	0.00000
Mariopteris	323.20000	298.90000	358.90000	298.90000
Clevosaurus	247.20000	163.50000	228.00000	190.80000
Beltanelloides	541.00000	513.00000	635.00000	541.00000
Skenidioides	468.10000	433.40000	478.60000	391.90000
Tomagnostella	513.00000	5.33300	513.00000	497.00000
Aigialosaurus	100.50000	66.00000	99.60000	93.50000
Hertzina	541.00000	516.00000	530.00000	477.70000
Vetulicola	513.00000	501.00000	520.00000	516.00000
Floridemys	28.10000	23.03000	33.30000	30.80000
Diplotrypa	470.00000	183.00000	478.60000	419.20000
Tezaquina	303.70000	7.24600	303.70000	298.90000
Cuneolina	86.30000	83.60000	125.00000	70.60000
Molopophorus	56.00000	3.60000	48.60000	11.60800
Megalohyrax	37.20000	33.90000	33.90000	23.03000
Radiaspis	433.40000	427.40000	433.40000	427.40000
Periarchus	48.60000	33.90000	48.60000	33.90000
Ulmus	83.60000	2.58800	66.00000	0.01200
Eosuchus	59.20000	41.30000	59.20000	47.80000
Holcocrinus	358.90000	336.00000	358.90000	342.80000
Uraloceras	298.90000	252.17000	295.50000	279.30000
Broomulus	252.17000	237.00000	252.17000	251.20000
Pseudolagosuchus	242.00000	237.00000	247.20000	237.00000
Richardoestesia	89.80000	66.00000	105.30000	66.00000
Strenuella	520.00000	513.00000	520.00000	513.00000
Xenorophus	37.20000	23.03000	28.10000	23.03000
Cuttysarkus	83.60000	61.70000	83.50000	63.30000
Zalambdalestes	83.60000	56.00000	83.60000	66.00000
Zacanthoides	513.00000	501.00000	513.00000	501.00000
Scaphellina	290.10000	265.00000	279.30000	259.90000
Codellaster	100.50000	66.00000	93.50000	89.30000
Veenia	86.30000	72.10000	99.60000	93.50000
Concinnithyris	100.50000	93.90000	100.50000	93.50000
Chonosteges	268.00000	265.00000	279.30000	272.30000
Carapus	56.00000	33.90000	48.60000	37.20000
Bactrites	323.20000	298.90000	387.70000	295.50000
Ancistrolepis	43.00000	0.00000	23.03000	2.58800
Genetta	23.03000	2.58800	11.62000	0.00000
Eopelobates	100.50000	72.10000	83.50000	33.90000
Rasettia	303.40000	298.90000	485.40000	477.70000
Halichondrites	513.00000	501.00000	520.00000	505.00000
Paracestracion	168.30000	152.10000	168.30000	166.10000
Ptyocephalus	485.40000	460.90000	488.30000	457.50000
Chrysemys	11.60800	3.60000	13.60000	1.80000
Alveugena	70.60000	66.00000	66.00000	63.30000
Eopaquiericeras	152.10000	145.00000	150.80000	145.00000
Eumops	13.80000	6.80000	0.12600	0.01170
Yamaceratops	100.50000	66.00000	86.30000	83.60000
Leptochamops	100.50000	56.00000	83.50000	70.60000
Ventrilia	23.03000	2.58800	11.62000	2.58800
Vercorsella	125.00000	113.00000	132.90000	105.30000
Hypsoparia	15.97000	4.90000	20.43000	4.90000
Coenothyris	247.20000	237.00000	247.20000	237.00000
Hypertragulus	33.90000	20.43000	40.40000	20.43000
Euchasma	485.40000	485.00000	478.60000	468.10000
Maligneocrinus	358.90000	353.80000	358.90000	353.80000
Davidsonia	393.30000	382.70000	393.30000	382.70000
Ptychoparia	541.00000	501.00000	513.00000	501.00000
Ischadites	470.00000	376.10000	443.40000	427.40000
Londinia	129.40000	125.00000	423.00000	419.20000
Pseudonileus	468.10000	460.90000	488.30000	471.80000
Piltonia	358.90000	342.80000	353.80000	342.80000
Acmaea	72.10000	0.01170	208.50000	0.01170
Acusten	168.30000	139.80000	150.80000	145.00000
Nanantius	125.00000	100.50000	113.00000	100.50000
Virgiana	443.40000	419.20000	440.80000	438.50000
Parotosuchus	265.00000	13.60000	251.30000	242.00000
Dasyatis	66.00000	0.01170	132.90000	5.33300
Pseudoatrypa	393.30000	358.90000	393.30000	372.20000
Pecten	37.20000	0.78100	272.30000	0.01170
Rhipidomella	393.30000	254.17000	438.50000	252.17000
Achelousaurus	83.60000	72.10000	83.50000	70.60000
Ceriopora	113.00000	100.50000	290.10000	61.60000
Ectenoglossa	466.00000	460.90000	449.50000	443.70000
Bransateryx	37.20000	33.90000	16.90000	15.97000
Offaster	86.30000	83.60000	89.30000	83.50000
Tsaganomys	33.90000	28.40000	28.40000	23.03000
Seminolithes	358.90000	318.10000	330.90000	323.20000
Neocavia	6.80000	2.58800	11.60800	5.33300
Burhinus	20.43000	15.97000	20.43000	15.97000
Gypospirifer	298.90000	252.17000	298.90000	259.90000
Hellenocyclina	72.10000	66.00000	72.10000	66.00000
Ferestromatopora	387.70000	372.20000	393.30000	372.20000
Hedbergella	125.00000	66.00000	132.90000	61.60000
Saurolophus	83.60000	66.00000	83.50000	66.00000
Orycteropus	376.10000	0.78100	28.10000	0.01170
Lingulellotreta	541.00000	513.00000	520.00000	513.00000
Struthiolaria	23.03000	5.33300	21.70000	15.90000
Norigondolella	221.50000	215.56000	228.00000	201.30000
Missisquoia	485.40000	458.40000	501.00000	478.60000
Qiaowanlong	152.10000	89.80000	125.00000	100.50000
Barbatia	100.50000	23.03000	168.30000	0.00000
Angonisaurus	247.20000	237.00000	247.20000	242.00000
Eridopora	358.90000	318.10000	358.90000	254.17000
Dionide	466.00000	449.50000	460.90000	449.50000
Nexuotapirus	23.03000	5.33300	30.80000	20.43000
Betraccium	228.00000	190.80000	221.50000	201.30000
Xandarella	513.00000	501.00000	520.00000	516.00000
Coelodonta	11.60800	0.01170	5.33300	0.01170
Yakovlevia	323.20000	252.17000	323.20000	254.17000
Belonechitina	443.40000	440.80000	478.60000	460.90000
Neomegalodon	228.00000	208.50000	228.00000	208.50000
Aldebarania	72.10000	66.00000	72.10000	66.00000
Nanonavis	86.30000	66.00000	132.90000	70.60000
Pterophyllum	237.00000	201.30000	303.70000	100.50000
Pseudoclimacograptus	460.90000	443.70000	443.40000	433.40000
Hypoturrilites	100.50000	93.90000	100.50000	93.50000
Prolacerta	252.17000	237.00000	252.17000	247.20000
Panochthus	5.33300	0.01170	3.00000	0.12600
Vetericardiella	66.00000	56.00000	83.60000	61.60000
Muensteroceras	358.90000	342.80000	358.90000	345.30000
Niolamia	56.00000	33.90000	55.80000	48.00000
Testiispongia	513.00000	501.00000	513.00000	501.00000
Redonia	478.60000	466.00000	478.60000	457.50000
Tulongites	252.17000	247.20000	251.30000	247.20000
Chunanomena	453.00000	443.40000	453.00000	445.20000
Actinopteria	393.30000	382.70000	443.40000	326.40000
Kamptobaatar	100.50000	66.00000	83.60000	66.00000
Archinacella	430.50000	422.90000	478.60000	443.70000
Cyrtograptus	433.40000	427.40000	443.40000	427.40000
Rhinoptera	28.40000	5.33300	47.80000	2.58800
Plagiostoma	247.20000	83.60000	272.30000	66.00000
Fulgerca	83.60000	72.10000	83.50000	66.00000
Galeodea	83.50000	48.60000	86.30000	15.90000
Kodonophyllum	419.20000	393.30000	433.40000	430.50000
Pisocrinus	433.40000	407.60000	443.40000	419.20000
Euconia	485.40000	478.60000	485.40000	478.60000
Protalphadon	83.60000	61.70000	83.50000	66.00000
Nudirostralina	252.17000	251.30000	247.20000	242.00000
Yabeina	298.90000	252.17000	298.90000	259.90000
Turiasaurus	152.10000	139.80000	152.10000	140.20000
Apheliscus	66.00000	56.00000	58.70000	50.30000
Pistosaurus	247.20000	237.00000	247.20000	242.00000
Remopleurides	488.30000	449.50000	488.30000	443.70000
Anchisauripus	152.10000	145.00000	190.80000	139.80000
Lissatrypa	458.40000	433.40000	443.40000	419.20000
Pseudomonotis	358.90000	298.90000	318.10000	155.70000
Conotreta	468.10000	454.00000	488.30000	443.70000
Brodiechelys	129.40000	125.00000	129.40000	122.46000
Sapeornis	152.10000	89.80000	125.45000	113.00000
Rhineoderma	358.90000	323.20000	358.90000	318.10000
Elongatoolithus	100.50000	56.00000	100.50000	66.00000
Gordia	252.17000	237.00000	541.00000	298.90000
Stereolasma	416.00000	382.70000	393.30000	382.70000
Plectothyrella	458.40000	443.40000	445.60000	433.40000
Stoliczkaia	113.00000	93.90000	113.00000	93.50000
Madracis	56.00000	5.33300	56.00000	11.62000
Eucyclus	190.80000	182.70000	228.00000	109.00000
Sivoreas eremita	15.97000	11.60800	23.03000	5.33300
Eurygnathohippus	23.03000	3.60000	11.62000	2.58800
Parastacheoceras	279.30000	272.30000	268.80000	265.10000
Edestus	323.20000	298.90000	323.20000	265.10000
Bolosaurus	358.90000	0.01170	298.90000	268.00000
Dytremacephalus	501.00000	485.40000	501.00000	485.40000
Callopora	439.00000	426.20000	83.60000	61.60000
Urotherium	13.80000	0.78100	3.00000	1.20000
Brachydontes	125.00000	100.50000	93.90000	66.00000
Schizophoria	407.60000	298.90000	427.40000	272.30000
Araripesuchus	125.00000	66.00000	122.46000	66.00000
Potamochoerus	5.33300	2.58800	11.62000	0.01170
Cylichna	83.60000	66.00000	105.30000	0.78100
Kalobatippus	33.90000	5.33300	30.80000	20.43000
Pyrgulifera	83.60000	66.00000	83.60000	66.00000
Kaskia	353.80000	314.60000	345.00000	336.00000
Bessoecetor	58.70000	55.80000	63.30000	56.80000
Oxyloma	208.50000	145.00000	170.30000	152.10000
Neospathodus	252.17000	247.20000	252.17000	247.20000
Acanthocircus	163.50000	145.00000	228.00000	93.50000
Allosaurus	166.10000	66.00000	157.30000	145.00000
Keichousaurus	247.20000	201.30000	247.20000	237.00000
Dieneroceras	254.17000	251.30000	252.17000	247.20000
Polydiexodina	265.10000	259.00000	265.10000	259.90000
Plaina	5.33300	0.78100	6.80000	1.80000
Promytilus	353.80000	314.60000	339.40000	268.80000
Pionoceras	477.70000	458.40000	478.60000	468.10000
Pseudofrenelopsis	513.00000	100.50000	113.00000	109.00000
Herrmannina	419.20000	393.30000	419.20000	393.30000
Ucumaropsis	485.40000	477.70000	478.60000	466.00000
Promioclaenus	61.70000	58.70000	66.00000	58.70000
Bursa	37.20000	5.33300	37.20000	0.01170
Panderodus	470.00000	419.20000	467.30000	387.70000
Vaccinites	86.30000	66.00000	93.50000	66.00000
Tetralophodon	11.60800	5.33300	23.03000	0.30000
Helicoprion	290.10000	259.90000	298.90000	268.80000
Melchiorites	145.00000	100.50000	132.90000	112.03000
Sphaerexochus	488.30000	449.50000	471.80000	423.00000
Trematops	323.20000	298.90000	290.10000	268.00000
Euclastes	58.70000	55.80000	66.00000	56.00000
Comasphaeridium	530.00000	501.00000	635.00000	139.80000
Cyrtospirifer	393.30000	358.90000	387.70000	295.50000
Homocladus	290.10000	279.30000	290.10000	279.30000
Paroistodus	485.40000	478.60000	485.40000	443.70000
Chasmaporthetes	5.33300	3.60000	7.24600	0.78100
Annoceras	485.40000	458.40000	485.40000	478.60000
Antimelatoma	17.50000	6.80000	41.30000	15.97000
Heptasuchus	265.00000	201.30000	237.00000	228.00000
Geniculifera	358.90000	323.20000	358.90000	339.40000
Amphitriscoelus	132.90000	100.50000	129.40000	113.00000
Jujubinus	3.60000	2.58800	13.82000	0.01170
Hyainailouros	23.03000	11.60800	15.97000	11.62000
Myophoria	247.20000	237.00000	247.20000	201.30000
Oulodus	470.00000	376.10000	471.80000	410.80000
Wuhuia	513.00000	485.40000	498.50000	485.40000
Pachycheilosuchus	113.00000	100.50000	112.03000	109.00000
Peyssonnelia	23.03000	0.01170	66.00000	0.00000
Hypolagus	237.00000	0.01170	23.03000	0.01170
Curionia	247.20000	201.30000	208.50000	174.10000
Stylaster	21.70000	19.00000	37.20000	3.60000
Mystriosuchus	228.00000	208.50000	228.00000	208.50000
Meleagrinella	168.30000	157.30000	228.00000	157.30000
Krithe	66.00000	7.24600	66.00000	7.24600
Leptothyra	9.00000	6.80000	28.40000	0.00000
Apogon	13.60000	5.33300	48.60000	3.60000
Batequeus	47.80000	41.30000	47.80000	41.30000
Cynelos	23.03000	15.97000	23.03000	13.82000
Protocallianassa	113.00000	66.00000	66.00000	61.60000
Ischyrhiza	86.30000	72.10000	86.30000	66.00000
Minycardita	318.10000	279.30000	290.10000	279.30000
Hyaenictis	23.03000	3.60000	11.62000	2.58800
Epiphiomys	23.03000	15.97000	20.44000	15.97000
Neocrassina	163.50000	157.30000	175.60000	145.00000
Byronia	541.00000	501.00000	516.00000	501.00000
Kiwetinokia	513.00000	501.00000	513.00000	501.00000
Anomalurus	15.97000	11.60800	15.97000	13.82000
Klamathastraea	419.20000	393.30000	427.40000	423.00000
Paleyoldia	358.90000	303.40000	345.00000	295.50000
Plethometopus	485.40000	470.00000	501.00000	485.40000
Kaiwhekea	100.50000	66.00000	83.50000	66.00000
Paliella	541.00000	501.00000	635.00000	541.00000
[truncated: 4,716 more rows]
