# Supplementary material for: A Machine Reading System for Assembling Synthetic Paleontological Databases
Source: PLoS One. 2014 Dec 1;9(12):e113523. doi: 10.1371/journal.pone.0113523 (PMC4250071; doi:10.1371/journal.pone.0113523)
Supplement: File S5 — Comma separated value file of raw data used in PDD-PBDB taxonomic diversity analyses in WholeDS. (CSV) [file pone.0113523.s005.csv]

## Explanation for PDD and Human macroevolutionary time series
## Data derive from the Whole Document Set and Whole PBDB processed using the same culling procedure in PDD and PBDB
## early_age: base of time interval
## late_age: base of time interval (NB: range is a custom timscale approximating 10 Myr bins)
## DD = PDD data
## PB = PBDB data
## Xbt = number of genera with ranges crossing both top and bottom boundary of interval
## XbL = number of genera with a last occurrence in the interval and first occurrence prior to interval
## X_Ft = number of genera with a first occurrence in the interval and a last occurrence after the interval
## X_FL = number of genera witha first and last occurrence in the interval
early_age	late_age	DD_Xbt	DD_XbL	DD_XFt	DD_XFL	DD_occ	PB_Xbt	PB_XbL	PB_XFt	PB_XFL	PB_occ
2.5880	0.0000	0	2946	0	370	15178	0	4386	0	1460	33501
23.0300	2.5880	2163	1704	783	1446	43653	2372	2527	2014	3800	69089
33.9000	23.0300	3153	600	714	237	14366	3780	644	1119	761	14074
41.3000	33.9000	3404	1306	349	125	19992	3720	1426	704	1033	19905
56.0000	41.3000	2723	373	1987	154	22932	3020	656	2126	2461	20473
66.0000	56.0000	2228	489	868	157	15958	2418	458	1258	600	17135
72.1000	66.0000	2477	615	240	97	15028	2589	1897	287	424	34353
83.6000	72.1000	2502	199	590	166	19345	3388	232	1098	120	13376
89.8000	83.6000	2451	62	250	48	16149	3222	482	398	174	8658
100.5000	89.8000	493	551	2020	436	23878	2669	754	1035	663	20080
113.0000	100.5000	763	706	281	92	15024	2735	807	688	242	14573
125.0000	113.0000	1167	248	302	92	14608	2867	644	675	196	8408
132.9000	125.0000	1251	189	164	71	14499	2742	574	769	506	11773
145.0000	132.9000	936	119	504	87	13384	2403	374	913	549	13819
152.1000	145.0000	1008	399	47	29	5224	2557	686	220	311	13788
163.5000	152.1000	961	145	446	103	8068	2444	1052	799	276	20256
174.1000	163.5000	622	187	484	247	9077	1966	350	1530	445	23648
182.7000	174.1000	615	151	194	170	3116	2018	714	298	90	12514
190.8000	182.7000	707	200	59	22	2787	1982	299	750	148	13716
201.3000	190.8000	310	293	597	153	5466	1566	100	715	231	8690
228.0000	201.3000	583	583	20	119	7728	1345	975	321	633	12602
235.0000	228.0000	1164	74	2	8	6042	2090	662	230	98	7023
247.2000	235.0000	515	169	723	168	8173	1150	174	1602	731	13066
252.1700	247.2000	566	121	118	114	3896	1049	215	275	528	5788
259.9000	252.1700	614	896	73	171	8088	1035	1192	229	613	12313
272.3000	259.9000	557	200	953	108	8797	1802	839	425	711	12235
279.3000	272.3000	581	58	176	25	4364	2340	240	301	268	5963
290.1000	279.3000	458	45	181	49	4171	2202	183	378	225	4715
298.9000	290.1000	347	49	156	105	4440	1861	140	524	252	6124
307.0000	298.9000	298	812	98	81	6927	1726	587	275	351	10640
315.2000	307.0000	1022	184	88	13	7402	1867	299	446	137	9704
323.2000	315.2000	741	113	465	1	7410	1574	156	592	34	8977
330.9000	323.2000	807	203	47	6	5915	1576	242	154	33	9726
346.7000	330.9000	901	182	109	96	9390	1375	201	443	161	15565
358.9000	346.7000	512	35	571	71	8107	1079	84	497	179	7930
372.2000	358.9000	527	274	20	31	3932	1013	330	150	156	5989
382.7000	372.2000	535	187	266	41	5015	1180	290	163	147	11460
393.3000	382.7000	365	473	357	302	8522	1120	977	350	466	32536
407.6000	393.3000	594	223	244	133	5719	1824	340	273	67	10639
419.2000	407.6000	351	92	466	68	4934	1284	255	880	305	15819
423.0000	419.2000	427	562	16	55	4751	1422	354	117	64	5288
433.4000	423.0000	902	222	87	156	9494	1364	363	412	347	19641
443.4000	433.4000	849	186	275	116	8993	1022	165	705	192	14524
453.0000	443.4000	957	614	78	87	10686	1039	1279	148	189	36290
458.4000	453.0000	1409	94	162	40	10810	2080	223	238	29	28350
470.0000	458.4000	641	361	862	139	15390	980	472	1323	169	31680
485.4000	470.0000	163	47	839	229	7054	349	164	1103	249	10129
497.0000	485.4000	67	36	143	57	3027	356	614	157	16	4498
504.5000	497.0000	16	490	87	19	4704	379	523	591	83	7882
514.0000	504.5000	268	133	238	3	5908	379	879	523	162	9549
521.0000	514.0000	288	68	113	42	4400	429	192	829	182	8879
541.0000	521.0000	45	0	311	10	3472	35	6	586	27	2214
